# Supplementary material for: Metal ions and sugar puckering balance single-molecule kinetic heterogeneity in RNA and DNA tertiary contacts
Source: Nat Commun. 2020 Jan 8;11:104. doi: 10.1038/s41467-019-13683-4 (PMC6949254; doi:10.1038/s41467-019-13683-4)
Supplement: Supplementary file 4 — Source Data [file 41467_2019_13683_MOESM4_ESM.xlsx]

## Sheet: Figure 1
Figure 1d
		EBS1*/IBS1*		EBS1*/dIBS1*
K+ (mM)	Mg2+ (mM)	static unbound	dynamic	static unbound	dynamic
1000	0	0.02	0.94	0.49	0.51
100	0	0.87	0.11	-	-
100	0.5	0.6	0.32	-	-
100	2.5	0.3	0.36	0.62	0.38
100	5	0.15	0.41	0.31	0.67
100	10	0.05	0.49	0.22	0.76
100	15	0.04	0.43	0.29	0.68
100	20	0.03	0.55	0.15	0.84
Figure 1e
% static molecules (bound)
EBS1*/IBS1*	EBS1*/dIBS1*
17.7	1.3
Figure 1f
	EBS1*/IBS1*									EBS1*/dIBS1*
K+ (mM)	1000	100	100	100	100	100	100	100		1000	100	100	100	100	100	100	100
Mg2+ (mM)	0	0	0.5	2.5	5	10	15	20		0	0	0.5	2.5	5	10	15	20
FRET	occupancy									occupancy
-0.21	0.01	0.04	0.03	0.01	0.01	0.01	0	0.01		0.02	-	-	0.07	0.05	0.04	0.04	0.05
-0.14	0.03	0.07	0.06	0.04	0.03	0.02	0.01	0.01		0.07	-	-	0.09	0.07	0.06	0.06	0.07
-0.07	0.24	0.2	0.16	0.17	0.12	0.07	0.08	0.08		0.27	-	-	0.22	0.18	0.16	0.15	0.18
0	0.28	0.28	0.22	0.22	0.16	0.11	0.15	0.14		0.42	-	-	0.29	0.28	0.26	0.24	0.26
0.07	0.06	0.19	0.14	0.09	0.08	0.07	0.06	0.05		0.17	-	-	0.18	0.2	0.2	0.19	0.17
0.14	0.01	0.09	0.06	0.02	0.02	0.03	0.02	0.01		0.04	-	-	0.08	0.09	0.1	0.1	0.08
0.21	0	0.04	0.02	0.01	0.01	0.01	0	0		0.01	-	-	0.03	0.04	0.04	0.05	0.03
0.28	0	0.01	0.01	0	0	0	0	0		0	-	-	0.01	0.02	0.02	0.02	0.01
0.35	0	0	0	0	0	0	0	0		0	-	-	0	0.01	0.01	0.01	0.01
0.42	0	0	0	0	0	0	0	0		0	-	-	0	0	0.01	0.01	0.01
0.49	0.01	0	0.01	0.01	0.01	0.01	0	0		0	-	-	0	0	0	0.01	0.01
0.56	0.05	0.01	0.03	0.04	0.06	0.06	0.03	0.03		0	-	-	0	0	0.01	0.01	0.01
0.63	0.16	0.02	0.06	0.12	0.16	0.17	0.16	0.18		0	-	-	0	0.01	0.01	0.01	0.02
0.7	0.1	0.02	0.08	0.15	0.18	0.21	0.28	0.3		0	-	-	0	0.01	0.02	0.02	0.03
0.77	0.03	0.02	0.07	0.08	0.1	0.14	0.16	0.13		0	-	-	0.01	0.01	0.02	0.03	0.03
0.84	0.01	0.01	0.04	0.03	0.03	0.06	0.03	0.03		0	-	-	0.01	0.02	0.03	0.03	0.03
0.91	0	0	0.01	0	0.01	0.02	0.01	0.01		0	-	-	0	0.01	0.02	0.02	0.02
0.98	0	0	0	0	0	0	0	0		0	-	-	0	0	0.01	0.01	0.01
1.05	0	0	0	0	0	0	0	0		0	-	-	0	0	0	0	0
1.12	0	0	0	0	0	0	0	0		0	-	-	0	0	0	0	0
Figure 1g
		EBS1*/IBS1*		EBS1*/dIBS1*
K+ (mM)	Mg2+ (mM)	fraction bound	2σ	fraction bound	2σ
1000	0	0.37	0.02	0	0
100	0	0.08	0.05	-	-
100	0.5	0.31	0.06	-	-
100	2.5	0.44	0.05	0.02	0.02
100	5	0.56	0.04	0.06	0.01
100	10	0.68	0.04	0.11	0.01
100	15	0.68	0.05	0.14	0.01
100	20	0.72	0.04	0.16	0.01

## Sheet: Figure 2a
Figure 2a
	EBS1*/IBS1*					EBS1*/dIBS1*
K+ (mM)	1000	100	100	10		1000	100	100	10
Mg2+ (mM)	0	0	2.5	20		0	0	2.5	20
time (s)	FRET					FRET
0	0.66	0.02	0.06	0.81		-0.01	-	0.07	0.78
0.1	0.65	0.03	0.08	0.76		0.09	-		0.7
0.2	0.52	0.03	0.06	0.76		-0.02	-	0.05	0.63
0.31	0.67	-0.08	0.05	0.81		0.03	-		0.84
0.41	0.69	-0.13	0.04	0.8		0.09	-	0.04	0.69
0.51	0.68	0	0.09	0.72		0.09	-		0.5
0.61	0.65	0.02	0.08	0.77		0.09	-	0.01	0.5
0.71	0.69	-0.07	0.01	0.73		0.08	-		0.45
0.81	0.66	-0.01	0.11	0.78		0.1	-	0.04	0.5
0.92	0.64	0.12	0.05	0.82		0.13	-		0.39
1.02	0.01	-0.14	0	0.79		0.16	-	0.05	0.7
1.12	0	-0.07	0.15	0.75		0.12	-		0.45
1.22	0.07	0.04	0.21	0.79		0.06	-	0.06	0.4
1.32	-0.02	-0.01	0.14	0.76		0.05	-		0.15
1.42	-0.07	-0.04	0.1	0.8		0.03	-	0.05	0.09
1.53	-0.04	-0.2	0.15	0.72		0.08	-		0.1
1.63	-0.06	-0.07	0.13	0.6		0.05	-	-0.03	0.09
1.73	0.03	-0.08	0.07	0.67		0.04	-		0.17
1.83	-0.02	-0.05	0.11	0.73		0.03	-	0.04	0.2
1.93	-0.07	-0.06	0.12	0.72		0.05	-		0.06
2.03	0.69	-0.07	0.09	0.71		0.04	-	0.04	0.12
2.14	0.67	-0.07	0.11	0.63		0.07	-		0.03
2.24	0.68	-0.06	0.13	0.7		0.04	-	0.08	-0.04
2.34	0.73	-0.07	0.15	0.78		0.02	-		0.05
2.44	0.6	-0.07	0.09	0.69		0.07	-	0.05	0.09
2.54	0.68	-0.19	0.14	0.77		0.03	-		0.02
2.65	0.71	-0.04	0.07	0.75		0.06	-	0.04	0.03
2.75	0.59	-0.07	0.1	0.79		0.15	-		-0.12
2.85	0.69	-0.19	0.04	0.76		0.09	-	-0.01	0.03
2.95	0.66	-0.05	0.12	0.76		0.07	-		0.02
3.05	0.63	-0.06	0.03	0.79		0.08	-	-0.05	0.05
3.15	0.68	-0.05	0.16	0.8		0.09	-		0.1
3.26	0.7	-0.05	0.02	0.8		0.12	-	0.02	-0.2
3.36	0.65	0.02	0.03	0.8		0.05	-		0.13
3.46	0.68	0.09	0.03	0.77		0.09	-	0	0.11
3.56	0.68	-0.01	-0.11	0.8		0.11	-		0.12
3.66	0.67	-0.03	0.13	0.81		0.04	-	-0.2	0.14
3.76	0.68	-0.03	0.07	0.77		0.02	-		0.14
3.87	0.63	-0.06	0.02	0.79		0.07	-	0.01	0.15
3.97	0.67	0.03	0.13	0.76		0.08	-		0.08
4.07	0.73	0.05	0.08	0.78		0.04	-	-0.01	0.05
4.17	0.72	0	-0.02	0.77		0.04	-		0.12
4.27	0.68	-0.02	0.1	0.8		0.02	-	0.03	0.04
4.38	0.56	-0.03	0.07	0.8		0.04	-		0.02
4.48	0.67	0.01	0.14	0.78		0.02	-	0.02	-0.02
4.58	0.67	0.03	0.11	0.77		0.03	-		0.11
4.68	0.68	0.01	0.08	0.75		0.03	-	-0.05	0.02
4.78	0.65	0.04	0.07	0.78		0.03	-		0.33
4.88	0.72	0.03	0.07	0.76		0.09	-	-0.05	0.15
4.99	0.64	-0.16	0.13	0.8		0.02	-		0.08
5.09	0.65	0	0.08	0.75		-0.03	-	-0.03	0.19
5.19	0.69	-0.03	0.06	0.79		-0.01	-		0.11
5.29	0.7	0.01	0.06	0.68		0.05	-	-0.06	0.14
5.39	0.75	0.04	0.04	0.75		0.01	-		0.17
5.49	0.69	0.06	0.08	0.73		0.02	-	0	0.56
5.6	0.65	-0.06	0.12	0.68		0.04	-		0.65
5.7	0.64	0.06	0.07	0.74		0.05	-	-0.04	0.41
5.8	0.68	0.01	0.09	0.75		0.04	-		0.45
5.9	0.65	-0.09	0.11	0.75		0.05	-	0.02	0.69
6	0.69	0.01	0.17	0.75		0.03	-		0.32
6.1	0.65	-0.03	0.14	0.74		0.03	-	0.06	0.62
6.21	0.63	-0.02	0.09	0.74		0.04	-		0.35
6.31	0.67	-0.01	0.12	0.76		0.03	-	-0.02	0.76
6.41	0.8	0.07	0.1	0.74		0.04	-		0.72
6.51	0.65	0.08	0.13	0.71		0	-	-0.01	0.09
6.61	0.74	-0.02	0.13	0.76		0.02	-		0.1
6.72	0.65	0.15	0.11	0.75		0.06	-	-0.02	0.05
6.82	0.65	0.09	0.06	0.71		0.03	-		0.08
6.92	0.73	0.13	0.08	0.73		0.07	-	-0.01	0.1
7.02	0.65	0.11	0.04	0.7		0.02	-		0.1
7.12	0.68	0.1	0.04	0.79		0.03	-	-0.01	0.12
7.22	0.67	0.09	0.05	0.77		0.04	-		0.08
7.33	0.7	0.13	0.09	0.75		0.05	-	-0.03	0.14
7.43	0.68	0.04	0.08	0.73		0.03	-		0.08
7.53	0.71	0.06	0.09	0.74		0.04	-	-0.05	0.12
7.63	0.64	0.06	0.07	0.75		-0.11	-		0.18
7.73	0.7	0.05	0.03	0.74		-0.11	-	0.01	0.12
7.83	0.67	0.08	0.08	0.71		-0.09	-		0.11
7.94	0.7	0.07	0.01	0.71		0.01	-	0.07	0.12
8.04	0.68	-0.07	0.02	0.76		-0.03	-		0.09
8.14	0.66	0.13	0.06	0.72		0.01	-	-0.04	0.09
8.24	0.67	0.04	0.08	0.73		-0.05	-		0.16
8.34	0.78	0.05	0.05	0.73		-0.01	-	0.02	0.1
8.45	0.68	0.03	0.12	0.72		-0.03	-		0.05
8.55	0.7	0.12	0.05	0.74		0	-	-0.01	-0.02
8.65	0.72	0.13	0.07	0.7		0.02	-		0.08
8.75	0.7	0.07	0.1	0.67		0	-	-0.03	0.05
8.85	0.7	0.06	0.06	0.8		0	-		0.02
8.95	0.69	0.03	-0.01	0.87		0.03	-	0.01	0
9.06	0.69	0.03	0	0.7		-0.01	-		0.05
9.16	0.69	0.06	-0.03	0.76		-0.01	-	0.03	0.08
9.26	0.69	0.04	0.04	0.68		-0.05	-		-0.01
9.36	0.68	0.01	0.08	0.72		-0.05	-	0.02	0.04
9.46	0.7	0.04	0.09	0.69		-0.05	-		-0.03
9.56	0.69	0.02	0.09	0.71		-0.01	-	0.06	-0.06
9.67	0.7	0	0.07	0.71		0.02	-		-0.06
9.77	0.71	0.04	0.07	0.71		-0.02	-	-0.07	0.01
9.87	0.68	0.06	0.12	0.7		0	-		-0.05
9.97	0.67	0.05	0.1	0.7		-0.01	-	-0.02	-0.2
10.07	0.67	0.04	0.07	0.75		0.01	-		-0.03
10.17	0.71	-0.01	0.14	0.73		0	-	0	-0.08
10.28	0.69	0.04	0.09	0.74		-0.02	-		0.06
10.38	0.68	0.07	0.1	0.73		-0.02	-	0	-0.08
10.48	0.71	0.02	0.05	0.77		-0.04	-		0.07
10.58	0.71	0.04	0.07	0.73		-0.14	-	-0.02	0.09
10.68	0.65	0.03	0.13	0.77		-0.09	-		0.09
10.79	0.76	0.04	0.04	0.76		0.05	-	-0.04	0.01
10.89	0.72	0.09	0.09	0.78		-0.04	-		0.01
10.99	0.76	0.05	0.03	0.73		0.03	-	-0.02	0.09
11.09	0.83	0.02	0.03	0.77		0.14	-		0.12
11.19	0.69	0.01	0.02	0.77		0.1	-	0.06	0.11
11.29	0.79	-0.01	0.02	0.75		0.03	-		0.05
11.4	0.64	-0.01	0.08	0.75		0.05	-	0.11	0.08
11.5	0.77	-0.03	0.11	0.78		0.04	-		0.02
11.6	0.7	0.02	0.07	0.72		0.04	-	0.09	-0.01
11.7	0.72	0.01	0.03	0.73		0.02	-		0.08
11.8	0.71	-0.05	0.16	0.68		0.05	-	0.04	-0.02
11.9	0.74	0.03	0.04	0.74		0.05	-		-0.06
12.01	0.69	0.04	0.06	0.74		0.06	-	0.07	0.01
12.11	0.71	0.01	0.05	0.74		0.05	-		0.03
12.21	0.69	-0.09	0.1	0.7		0.07	-	0.08	0.02
12.31	0.71	0.01	0.09	0.68		0.09	-		-0.01
12.41	0.66	0.04	0.08	0.72		0.03	-	0.03	0.03
12.52	0.71	-0.05	0.06	0.69		-0.02	-		-0.06
12.62	0.72	-0.11	0.11	0.7		0.04	-	-0.08	0
12.72	0.7	-0.13	0.06	0.72		0.03	-		-0.04
12.82	0.73	-0.2	0.09	0.79		0.01	-	0.05	0.01
12.92	0.71	0	0.06	0.72		0.02	-		0.01
13.02	0.67	0.23	0.08	0.72		0.02	-	0.05	0.09
13.13	0.72	0.07	0	0.75		0.02	-		0.11
13.23	0.68	0.11	0.1	0.74		0.04	-	0.02	0.05
13.33	0.7	0.06	0	0.71		0.07	-		0.1
13.43	0.6	0.09	0.03	0.73		0.03	-	0.01	-0.11
13.53	0.71	0.04	0	0.73		0.03	-		-0.06
13.63	0.71	-0.08	0	0.72		0.03	-	0.02	0.06
13.74	0.72	-0.06	0.05	0.76		0.03	-		0.1
13.84	0.69	-0.08	0	0.74		0.04	-	0.03	0.17
13.94	0.69	-0.2	0.04	0.76		0.02	-		0.09
14.04	0.72	-0.12	0.01	0.71		0.03	-	0.06	0.1
14.14	0.66	-0.2	0.02	0.78		0.03	-		-0.02
14.24	0.71	-0.14	0.05	0.73		0.03	-	-0.02	0.05
14.35	0.67	0.06	0.05	0.8		0.06	-		0.22
14.45	0.67	-0.02	0.07	0.75		0.01	-	0.04	0.06
14.55	0.66	0	0.16	0.79		0.06	-		0.04
14.65	0.68	0.05	0.05	0.79		0.05	-	0.06	0
14.75	0.68	-0.03	0.1	0.8		0.08	-		0.03
14.86	0.68	-0.05	0.15	0.81		0.03	-	-0.06	0.26
14.96	0.7	0.02	0.03	0.77		0.06	-		0.65
15.06	0.68	0.01	0.02	0.79		0.05	-	-0.01	0.18
15.16	0.69	0.01	0.03	0.81		0.09	-		0.21
15.26	0.71	0.03	-0.01	0.79		0.12	-	-0.03	0.09
15.36	0.69	0.04	0.02	0.78		0.06	-		0.13
15.47	0.66	-0.01	0.2	0.8		0.12	-	0.07	0.1
15.57	0.7	-0.01	0.12	0.77		0.16	-		0.05
15.67	0.7	-0.05	0.14	0.81		-0.04	-	0.02	0.05
15.77	0.73	-0.01	0.12	0.78		-0.08	-		0.17
15.87	0.74	-0.03	0.12	0.81		-0.08	-	0.03	0.02
15.97	0.72	0.03	0.14	0.81		0.05	-		0.02
16.08	0.7	-0.08	0.02	0.82		0.05	-	-0.03	0.05
16.18	0.72	-0.08	0.03	0.83		0.05	-		-0.04
16.28	0.72	-0.09	0.14	0.87		0.04	-	-0.01	0.05
16.38	0.7	-0.13	0.04	0.8		0.06	-		0.06
16.48	0.73	-0.04	0.07	0.81		0.07	-	0.01	0.18
16.59	0.69	-0.09	0.05	0.8		0.07	-		0.07
16.69	0.74	-0.05	0.07	0.84		0	-	-0.01	0.06
16.79	0.77	-0.03	0.04	0.8		0.07	-		0.07
16.89	0.75	-0.12	0.05	0.81		0.04	-	-0.02	-0.16
16.99	0.75	-0.07	0.01	0.81		0.01	-		0.03
17.09	0.75	-0.09	0.11	0.75		0.03	-	0.02	0.08
17.2	0.69	-0.04	0.06	0.79		0.15	-		0.01
17.3	0.74	-0.07	0.05	0.78		-0.09	-	0	0.06
17.4	0.68	-0.04	0.12	0.78		0.04	-		0.07
17.5	0.67	0.05	0.08	0.72		0.08	-	0	0.1
17.6	0.78	0.07	0.07	0.76		0.04	-		0.08
17.7	0.7	0.1	0.16	0.8		-0.11	-	0	0.07
17.81	0.68	0.08	0.14	0.72		-0.2	-		0.1
17.91	0.7	0.1	0.11	0.78		0	-	0.01	0.08
18.01	0.66	0.1	0.17	0.8		-0.1	-		0.06
18.11	0.73	0.02	0.15	0.75		-0.09	-	0.02	0.05
18.21	0.75	0.01	0.15	0.8		0.03	-		0.19
18.31	0.69	0.08	0.18	0.86		-0.11	-	0.02	0.08
18.42	0.73	0.08	0.15	0.81		0	-		0.14
18.52	0.66	0.13	0.07	0.84		0.1	-	-0.02	0.06
18.62	0.69	0.1	0.08	0.81		0	-		0.11
18.72	0.68	0.09	0.1	0.78		0	-	-0.02	0.16
18.82	0.69	0.12	0.12	0.84		0.05	-		0.11
18.93	0.7	0.06	0.12	0.79		0.04	-	0.01	0.04
19.03	0.66	0.09	0.06	0.76		0.04	-		0.07
19.13	0.65	0.15	0	0.8		0.05	-	-0.01	0.09
19.23	0.69	0.07	0.08	0.8		0.06	-		0.14
19.33	0.65	0.09	0.03	0.79		0.07	-	-0.01	0.08
19.43	0.7	0.01	0.05	0.74		0.01	-		0.07
19.54	0.72	0.09	0.13	0.79		0.03	-	0.03	0.03
19.64	0.68	-0.01	0.22	0.71		0.09	-		0.09
19.74	0.66	-0.05	0.12	0.72		0.09	-	0.02	0.03
19.84	0.67	-0.04	0.18	0.8		0.09	-		0.07
19.94	0.66	0	0.22	0.79		-0.03	-	0.02	0.12
20.04	0.67	0.01	0.1	0.83		0.02	-		0.13
20.15	0.7	-0.06	0.08	0.86		-0.03	-	0.05	0.14
20.25	0	-0.06	0.13	0.71		-0.02	-		0.12
20.35	-0.01	-0.04	0.08	0.73		0.03	-	-0.01	0.09
20.45	0	-0.05	0.11	0.7		0.04	-		0.05
20.55	0.01	-0.07	0.11	0.72		0.04	-	0.07	0.11
20.66	0.06	-0.05	0.1	0.76		0.11	-		0.07
20.76	0	-0.06	0.03	0.69		0.06	-	0.04	0.09
20.86	-0.02	0.09	0.11	0.74		0.04	-		0.03
20.96	-0.01	-0.04	0.14	0.75		0.01	-	0.03	0.06
21.06	-0.01	0.12	0.1	0.77		0.11	-		0.16
21.16	0	0.21	0.08	0.69		-0.01	-	0.04	0.09
21.27	-0.01	0.09	0.18	0.77		0.03	-		-0.01
21.37	0.01	0.21	0.13	0.75		0.06	-	0.08	0.09
21.47	-0.02	0.22	0.11	0.74		0.05	-		0.05
21.57	-0.01	0.05	0.1	0.77		-0.03	-	0.1	-0.08
21.67	0.03	0.03	0.09	0.74		0.09	-		0.09
21.77	0	0	0.11	0.77		0.03	-	0.05	-0.01
21.88	-0.01	0.03	0.23	0.79		0.12	-		0.11
21.98	0.02	0.03	0.15	0.77		0.09	-	0.04	0.04
22.08	0.09	-0.01	-0.02	0.75		0.02	-		0.09
22.18	0.07	0.08	0.17	0.76		0.05	-	0.06	0.08
22.28	0.06	0.05	0.17	0.71		0.06	-		0.15
22.38	0.01	0.01	0.1	0.76		0.04	-	0.05	0.07
22.49	0.05	0.02	0.14	0.72		0.07	-		0.07
22.59	0.02	0.1	0.14	0.74		0.05	-	0.07	0.11
22.69	0.02	0.09	0.15	0.76		0.1	-		0.07
22.79	0.03	-0.04	-0.01	0.69		0.09	-	0.06	0.09
22.89	0.68	0.05	0.07	0.74		0.07	-		-0.04
23	0.67	0.06	0.08	0.7		0.02	-	0.1	0.1
23.1	0.64	0.02	-0.02	0.69		0.07	-		0.09
23.2	0.69	0.06	0.06	0.69		0.09	-	0.05	0.02
23.3	0.62	0.06	0.06	0.86		-0.04	-		-0.2
23.4	0.54	-0.03	0.07	0.75		0.04	-	0.05	0.12
23.5	0.68	0.03	0.04	0.78		0.04	-		0.12
23.61	0.62	-0.04	0.04	0.84		0.06	-	0.04	0.11
23.71	0.68	-0.03	0.1	0.76		0.02	-		0.04
23.81	0.64	0.04	-0.01	0.74		0.01	-	0.05	0.01
23.91	0.65	0	0.04	0.77		0.07	-		0.02
24.01	0.57	0	0.09	0.77		0.02	-	0.03	0.04
24.11	0.67	0.03	0.02	0.78		0.02	-		-0.08
24.22	0.63	0.01	0.04	0.72		0.03	-	0.02	-0.05
24.32	0.68	0	0.04	0.66		0.07	-		0
24.42	0.72	0	0.03	0.72		0.06	-	0.04	-0.08
24.52	0.71	0.03	0.04	0.73		0.08	-		-0.01
24.62	0.69	0.03	-0.02	0.8		0.05	-	0.06	0.01
24.73	0.68	0.03	0.03	0.78		0.01	-		0.15
24.83	0.74	0.02	0.09	0.71		0.04	-	0.01	0.06
24.93	0.69	0.04	0.15	0.76		0.09	-		0.03
25.03	0.69	0.02	0.13	0.74		0.06	-	0.03	0.03
25.13	0.76	0.02	0.08	0.73		0.02	-		-0.17
25.23	0.74	-0.01	0.1	0.76		0.06	-	0.05	-0.09
25.34	0.74	0.01	0.09	0.75		0.06	-		0.09
25.44	0.78	0.01	0.11	0.72		0	-	0	-0.16
25.54	0.74	-0.01	0.18	0.78		0.03	-		-0.2
25.64	0.74	0.04	0.15	0.72		0.01	-	0.01	0.02
25.74	0.74	0.04	0.17	0.73		0	-		0.06
25.84	0.78	0.03	0.16	0.74		-0.01	-	0.05	0.04
25.95	0.72	-0.02	0.22	0.78		0	-		0.01
26.05	0.74	-0.01	0.09	0.72		0.07	-	0.01	0.02
26.15	0.72	0.04	0.19	0.69		0.02	-		0.05
26.25	0.73	0.01	0.12	0.72		0.11	-	0	0.08
26.35	0.74	-0.07	0.12	0.73		0.08	-		0.11
26.45	0.71	-0.01	-0.04	0.74		0.07	-	-0.01	-0.01
26.56	0.69	0.01	0.02	0.74		0.06	-		-0.02
26.66	0.71	0.04	-0.03	0.74		0.08	-	-0.01	-0.06
26.76	0.72	0.01	0	0.76		0.1	-		-0.03
26.86	0.7	-0.05	0.06	0.74		0.11	-	0.05	-0.05
26.96	0.72	0.01	0.05	0.73		0.01	-		-0.03
27.07	0.7	0.01	-0.02	0.73		0.02	-	0.01	0
27.17	0.71	0.04	0.07	0.72		0.06	-		-0.06
27.27	0.66	0.06	0.14	0.81		0.13	-	0.02	-0.04
27.37	0.71	0	0.07	0.74		0.06	-		-0.19
27.47	0.73	0.02	0.08	0.74		0.01	-	0.01	-0.03
27.57	0.7	0.03	0.09	0.73		0.24	-		-0.04
27.68	0.7	-0.1	0.09	0.74		0.16	-	0.04	0.02
27.78	0.73	-0.07	0.09	0.72		0.08	-		0.06
27.88	0.77	-0.03	0.08	0.75		0.16	-	0.01	0.04
27.98	0.66	-0.03	0.07	0.78		0.12	-		0.06
28.08	0.61	0.03	0.1	0.77		0.14	-	-0.02	0.02
28.18	0.69	-0.01	0.17	0.74		0.04	-		0.09
28.29	0.57	-0.02	0.17	0.73		0	-	0.06	0.13
28.39	0.67	-0.06	0.11	0.73		0.03	-		0.1
28.49	0.68	0.1	0.13	0.8		0.03	-	0.14	0.15
28.59	0.65	0	0.12	0.71		0.04	-		0.12
28.69	0.64	0.04	0.17	0.77		0.03	-	-0.08	0.14
28.8	0.65	0.04	0.15	0.77		0.06	-		0.12
28.9	0.64	0.1	0.12	0.76		0.04	-	-0.02	0.13
29	0.65	0.09	0.12	0.77		0.05	-		0.07
29.1	0.64	0.1	0.1	0.8		0.01	-	-0.12	0.12
29.2	0.63	0.11	0.12	0.79		0	-		0.1
29.3	0.66	0.06	0.16	0.75		0.03	-	-0.05	0.05
29.41	0.65	0.07	0.14	0.79		-0.01	-		0.04
29.51	0.65	0.11	0.14	0.8		-0.01	-	-0.1	0.03
29.61	0.66	0.03	0.14	0.78		0.02	-		0.02
29.71	0.64	0.1	0.07	0.79		0.06	-	0.03	0.08
29.81	0.64	0.11	0.12	0.69		0.01	-		0.11
29.91	0.63	0.04	0.08	0.8		0.03	-	0.01	0.07
30.02	0.7	0.09	0.14	0.73		0.02	-		-0.02
30.12	0.64	0.1	0.12	0.86		0.02	-	0.03	-0.11
30.22	0.69	0.11	0.07	0.78		0.06	-		-0.11
30.32	0.64	0.1	0.07	0.83		0.03	-	0.03	-0.13
30.42	0.66	0.1	0.12	0.82		0.03	-		0.16
30.52	0.05	0.09	0.01	0.76		0.06	-	-0.01	-0.03
30.63	0.01	0.1	0.02	0.78		0.02	-		-0.09
30.73	0.01	0.12	-0.01	0.76		-0.02	-	-0.01	0.31
30.83	0.05	0.03	0.06	0.79		-0.04	-		0.26
30.93	0.02	0.14	-0.03	0.89		0.01	-	-0.02	0.19
31.03	-0.02	0.13	-0.08	0.79		0.02	-		0.26
31.14	-0.02	0.17	-0.07	0.79		-0.03	-	0.02	0.32
31.24	0.01	0.11	-0.07	0.82		0.03	-		0.42
31.34	-0.02	0.12	0.05	0.8		0.01	-	-0.01	0.05
31.44	-0.04	0.13	0.22	0.86		0.01	-		0.05
31.54	-0.06	0.13	0.06	0.77		0.03	-	-0.03	0
31.64	-0.03	0.09	0.08	0.81		0.09	-		0.02
31.75	0.02	0.04	0.04	0.74		0.03	-	-0.02	0.07
31.85	0	0.19	0.09	0.8		0.03	-		0
31.95	-0.14	0.14	0.02	0.7		-0.06	-	-0.01	0.03
32.05	-0.01	0.18	0.08	0.75		-0.01	-		-0.02
32.15	0.04	0.19	0.08	0.76		0.05	-	-0.03	-0.05
32.25	0.02	0.19	0.05	0.7		0.05	-		0.04
32.36	0.03	0.03	0.06	0.7		0.01	-	-0.03	0.14
32.46	0.02	0.05	0.07	0.71		0	-		0.12
32.56	-0.03	0.11	0.12	0.72		-0.07	-	-0.05	0.15
32.66	0	0.12	0.05	0.73		-0.02	-		0.06
32.76	0.01	0.04	0.09	0.74		0.02	-	-0.01	0.05
32.87	0.02	0.14	0.02	0.75		-0.03	-		-0.03
32.97	0	0.08	0.05	0.71		0	-	-0.1	0.22
33.07	0	0.06	0.08	0.84		-0.04	-		-0.06
33.17	-0.01	0.12	0.02	0.82		-0.04	-	-0.04	-0.13
33.27	0	0.06	-0.05	0.7		0.03	-		0
33.37	-0.03	0.08	0	0.82		0.02	-	-0.03	-0.03
33.48	0.02	0.11	0.04	0.76		0.02	-		0
33.58	0	0.13	0.02	0.85		0	-	0.03	0.09
33.68	-0.03	0.03	0.01	0.84		0	-		0.07
33.78	-0.01	0.04	0.02	0.81		0.01	-	0.09	-0.02
33.88	-0.03	0.04	0	0.8		0.04	-		0.07
33.98	-0.04	0.03	-0.01	0.81		-0.03	-	0.09	0.13
34.09	-0.02	0.15	-0.01	0.8		0.01	-		-0.01
34.19	-0.03	0.09	0.05	0.81		0	-	0.11	0.05
34.29	0.03	0.07	-0.05	0.77		0.03	-		0.13
34.39	0.06	0.1	-0.02	0.89		0.04	-	0.04	0.1
34.49	0.01	0.09	-0.06	0.78		0.02	-		0.11
34.59	0.02	0.1	0.01	0.8		0	-	0.04	0.1
34.7	0.04	0.08	-0.06	0.76		0.02	-		0.1
34.8	0.01	0.15	0.06	0.79		0.01	-	0.15	0.16
34.9	0.01	0.13	0.15	0.77		0.06	-		0.12
35	0.04	0.08	0	0.77		0.03	-	0.04	0.65
35.1	0.02	0.1	0.08	0.79		0.02	-		0.83
35.21	0.03	0.16	0.04	0.74		0.02	-	0.03	0.6
35.31	0.02	0.1	0.08	0.78		0.04	-		0.67
35.41	0	0.16	0.08	0.75		0.02	-	0	0.29
35.51	0.06	0.15	0.05	0.76		0.03	-		0.38
35.61	-0.01	0.11	0.05	0.77		-0.07	-	0.06	0.1
35.71	-0.06	0.15	0.09	0.71		0.01	-		0.1
35.82	-0.03	0.12	0.09	0.74		-0.01	-	0.09	0.07
35.92	-0.02	0.14	-0.02	0.79		0.01	-		0.04
36.02	0.01	0.16	0.09	0.77		-0.03	-	0.1	0.11
36.12	-0.07	0.09	0.03	0.75		0.05	-		0.07
36.22	-0.01	0.1	-0.02	0.8		-0.02	-	0.06	0.1
36.32	-0.07	0.12	-0.04	0.74		-0.03	-		0.09
36.43	-0.07	0.14	0.01	0.75		-0.08	-	0.11	0.08
36.53	-0.01	0.13	0.04	0.76		0	-		0.15
36.63	0.02	0.08	0.03	0.76		0.02	-	0.09	0.08
36.73	0.02	0.06	0.05	0.77		-0.04	-		0.17
36.83	0.01	0.11	0.08	0.77		-0.05	-	0.01	-0.03
36.94	-0.01	0.11	0.09	0.82		-0.07	-		-0.03
37.04	-0.02	0.06	0.06	0.78		-0.01	-	0.03	-0.06
37.14	0.01	0.23	0.03	0.84		0.05	-		-0.09
37.24	0.04	0.18	0.08	0.79		0	-	-0.02	0.05
37.34	0.03	0.09	0.05	0.87		0.06	-		-0.17
37.44	0.01	0.26	0.08	0.79		0.1	-	-0.02	-0.13
37.55	0.01	0.13	0.05	0.76		0.02	-		-0.11
37.65	0	0.02	0.04	0.84		0.06	-	0	-0.05
37.75	0.01	-0.01	0.04	0.76		0.04	-		-0.02
37.85	-0.03	0.02	0.12	0.76		0.04	-	0	-0.04
37.95	0.05	0.01	0.05	0.77		0.04	-		0.07
38.05	-0.01	0.11	0.04	0.78		0.07	-	0.02	-0.09
38.16	-0.01	0.06	0.06	0.55		0	-		-0.14
38.26	-0.03	0.1	0.08	0.78		0.07	-	0.01	0.06
38.36	-0.01	0.13	0.06	0.75		0.08	-		-0.05
38.46	0	0.07	0.08	0.75		0.02	-	-0.05	0.01
38.56	0	0.02	0.1	0.77		0.02	-		0.06
38.66	-0.07	0.02	0.04	0.77		0.03	-	-0.01	0.06
38.77	-0.01	0.11	0.06	0.76		0.02	-		0.21
38.87	-0.03	0	0.09	0.74		0.02	-	0.01	0.36
38.97	0	0.02	0.05	-0.04		0.05	-		0.25
39.07	0	0.05	0.1	-0.09		0.1	-	0.03	0.11
39.17	0	0.01	0.08	-0.01		0.01	-		0.17
39.28	0.02	0.03	0.05	-0.06		0.01	-	0.03	0.69
39.38	-0.04	0.02	0.16	0.03		0.02	-		0.27
39.48	-0.03	0.04	0.12	-0.07		0.01	-	0	0.46
39.58	-0.02	0.05	0.13	0.07		0.01	-		0.67
39.68	0.01	0.04	0.14	-0.03		0	-	-0.01	0.6
39.78	-0.04	0.07	0.13	0.01		-0.01	-		0.69
39.89	-0.03	0.08	0.13	-0.01		0	-	0	0.61
39.99	0.01	-0.08	0.1	0.08		0.02	-		0.66
40.09	-0.05	0.09	-0.02	0.05		-0.02	-	0.01	0.8
40.19	-0.01	0.15	0.06	0.07		-0.02	-		0.63
40.29	-0.03	0.02	0	0.07		0.06	-	0.08	0.66
40.39	-0.04	0.07	0	0.08		0.06	-		0.58
40.5	-0.01	0.07	0.01	0.1		0.04	-	0.04	0.63
40.6	-0.05	0.05	-0.03	0.06		0.06	-		0.86
40.7	-0.01	0.01	0.09	0.05		0.11	-	0.06	0.79
40.8	-0.01	-0.04	0.04	0.07		0.06	-		0.9
40.9	-0.04	0	0.08	0.08		0.07	-	0.1	0.79
41.01	-0.02	0.01	0.07	0.08		0.1	-		0.7
41.11	-0.04	0.02	0.11	0.02		0.06	-	0.01	0.67
41.21	0	0	0.09	0.1		0.04	-		0.63
41.31	-0.02	0.02	-0.06	0.05		0.06	-	0.08	0.82
41.41	0.01	-0.15	0.03	0.07		0.05	-		0.79
41.51	0.01	-0.2	0.11	0.02		0.05	-	0.12	0.47
41.62	0	-0.17	0.07	0.06		0.05	-		0.7
41.72	0	-0.1	0.12	0.13		0.05	-	0.05	0.47
41.82	0	-0.11	0.09	0.03		0.03	-		0.42
41.92	0.01	0.06	0.08	0.09		0.04	-	0.08	0.51
42.02	0.01	0.06	-0.05	0.06		0.08	-		0.21
42.12	0.02	-0.05	0.09	0.07		0.1	-	0.01	0.26
42.23	0.03	0.01	-0.04	-0.01		0.04	-		0.57
42.33	0.01	-0.09	0.07	0.07		0.03	-	0.06	0.6
42.43	0.01	-0.04	0.06	0.03		0.05	-		0.5
42.53	-0.01	-0.09	0.12	0.05		0.04	-	0.09	0.52
42.63	0.02	-0.06	0.06	0.09		0.02	-		0.66
42.73	0.02	0	0.08	0.04		0.01	-	0.05	0.75
42.84	0.03	0	0.07	0.07		0.02	-		0.47
42.94	-0.03	-0.04	0.09	0.08		0	-	0.02	0.79
43.04	0.01	-0.03	0.04	0.08		0.05	-		0.64
43.14	-0.07	-0.03	0.04	0.09		-0.03	-	0	0.76
43.24	-0.04	-0.03	0.1	0.02		-0.04	-		0.57
43.35	-0.02	-0.2	0.12	0.08		0.02	-	-0.01	0.69
43.45	-0.05	-0.07	0.1	0.07		0.01	-		0.73
43.55	-0.03	0	0.12	0.12		0.02	-	0.15	0.73
43.65	0.01	0.01	-0.07	0.1		-0.01	-		0.68
43.75	-0.01	-0.15	-0.03	0.04		0.03	-	0.05	0.28
43.85	-0.03	-0.02	0.01	0.04		0.03	-		0.63
43.96	-0.01	0.05	0.06	0.04		-0.01	-	0.15	-0.07
44.06	-0.02	-0.04	-0.01	0.05		0.03	-		-0.11
44.16	-0.04	-0.07	-0.04	0.12		0.06	-	0.15	-0.2
44.26	-0.04	0.12	0.12	0.06		0.02	-		-0.13
44.36	-0.03	0.04	0.14	0.04		0.01	-	0.06	-0.2
44.46	-0.02	0.09	0.14	0		0.04	-		-0.2
44.57	-0.01	0.12	0.15	0.06		0.04	-	0.05	-0.07
44.67	-0.01	0	0.16	0.08		0.06	-		0.11
44.77	-0.01	-0.02	0.12	0.04		0.05	-	-0.01	-0.1
44.87	-0.01	0.02	0.12	0.06		0.03	-		-0.11
44.97	0	0.05	0.14	0.06		-0.01	-	0.04	0.04
45.08	-0.01	0.02	0.14	0.06		0.04	-		0.05
45.18	-0.01	-0.04	0.16	0.07		0.01	-	0.08	0.01
45.28	-0.01	0	0.07	0.11		0.06	-		0
45.38	0.01	0.04	0.14	0.05		0.01	-	0.06	0.06
45.48	0	-0.01	0.06	0.06		0.01	-		0
45.58	0.02	0.1	0.16	0.09		0.01	-	0.04	0.05
45.69	0.01	0.04	0	0.1		0.05	-		0.08
45.79	0	0.06	0.08	0.02		0.03	-	0.04	0.03
45.89	-0.03	0	0.09	0.12		0.06	-		0.1
45.99	0.04	0.04	0.01	0.12		0.05	-	0.06	0.09
46.09	0.02	0.09	0.02	0.11		0.03	-		0.01
46.19	0.02	-0.02	0.02	0.07		0.07	-	0.06	0.11
46.3	0.04	0	0.12	0.11		0.06	-		0.08
46.4	0.05	0.08	0.09	0.09		0.08	-	0.07	0.1
46.5	0.03	0.14	0.12	0.1		0.08	-		0.16
46.6	0.05	0.12	0.08	0.12		0.08	-	0.03	0.12
46.7	-0.02	0.16	0.12	0.1		0.05	-		0.04
46.8	-0.02	0.14	0.11	0.1		0.06	-	0	0.11
46.91	-0.03	0.16	0.08	0.08		0.06	-		0.13
47.01	0.06	0.15	0.12	0.09		0.01	-	0.09	-0.04
47.11	0	0.12	0.1	0.11		0.02	-		0.06
47.21	-0.02	0.08	-0.05	0.11		0.04	-	0.05	-0.2
47.31	0.01	0.12	0.11	0		0.04	-		-0.2
47.42	-0.02	0.1	0.16	0.1		-0.02	-	0.18	-0.06
47.52	0.01	0.21	0.19	0		0.01	-		-0.2
47.62	-0.1	0.15	0.17	0.03		0.03	-	-0.01	-0.14
47.72	-0.01	-0.03	0.17	-0.01		-0.02	-		0.05
47.82	0	0	0.12	0.05		0.07	-	0.01	0.09
47.92	-0.02	-0.02	0.15	0.01		0.07	-		0.05
48.03	-0.01	-0.05	0.19	-0.01		0.08	-	0	0.05
48.13	0	-0.13	0.11	-0.06		0.05	-		0.05
48.23	-0.04	-0.08	0.12	-0.06		0.05	-	0.03	0.01
48.33	-0.01	-0.11	0.17	-0.01		0.05	-		-0.04
48.43	0.01	-0.01	0.07	0.06		0.07	-	0.01	0.01
48.53	0.03	-0.06	-0.01	0.06		0.06	-		0.06
48.64	-0.06	-0.1	0.1	-0.01		0.07	-	0.04	-0.04
48.74	-0.05	0.01	0.01	0.08		0.03	-		0.03
48.84	-0.02	0.05	0.08	0.03		0.02	-	0.03	0.05
48.94	-0.02	0.06	0.09	0.08		0	-		0.18
49.04	-0.01	0.05	0.07	0.04		0.03	-	0.84	-0.02
49.15	0.01	0.09	0.14	-0.02		0.02	-		0.06
49.25	-0.03	0.02	0.08	0.05		-0.02	-	0.67	0.03
49.35	0.01	0.06	0.09	0.05		-0.02	-		0.07
49.45	-0.05	0.02	0.07	0.04		-0.01	-	0.55	0.02
49.55	-0.01	0.04	0.13	-0.03		0.02	-		0.06
49.65	-0.01	0.06	0.13	0.01		0.01	-	0.74	0.08
49.76	0.04	0	0.12	-0.05		0	-		0.04
49.86	0.09	0.03	0.12	0.05		0.04	-	0.85	0.04
49.96	0	0.02	0.15	-0.04		0.07	-		0.13
50.06	0.02	-0.13	0.13	-0.11		0.06	-	-0.02	0.1
50.16	0.02	-0.04	0.15	-0.02		-0.01	-		0.03
50.26	0.03	-0.04	0.11	0.1		0.04	-	0	0.19
50.37	0.06	-0.01	0.12	0.1		0.04	-		0.13
50.47	0.01	-0.03	0.14	-0.01		0.07	-	0	0.11
50.57	0	-0.07	0.05	0.09		0.06	-		0.11
50.67	0.03	-0.01	0.12	0.19		0.06	-	-0.02	0.12
50.77	0.01	-0.04	-0.01	0		0.06	-		0.09
50.88	0.03	-0.04	0.09	0.07		0.05	-	0.01	0.15
50.98	0	-0.17	-0.03	0.05		0.04	-		0.15
51.08	0.02	-0.08	-0.05	0.03		0.05	-	0	0.1
51.18	0.02	-0.07	0.03	0.05		0.06	-		0.08
51.28	0	-0.09	0.1	0.07		0.09	-	0.01	0.03
51.38	-0.03	-0.06	0.06	0.03		0.05	-		0.1
51.49	0	-0.02	0.03	0.04		0.06	-	0.01	0.09
51.59	0.01	0.01	0.06	0.03		0.03	-		0.05
51.69	-0.02	0	0.02	0.03		0.04	-	0.02	0.02
51.79	0.01	0.03	0.03	0.04		-0.02	-		0.09
51.89	0	0.01	0.03	0.02		-0.04	-	0.06	0.08
51.99	0	0	0.04	0		-0.01	-		0.03
52.1	0.04	0.03	0.07	0.04		-0.04	-	0.02	0.05
52.2	-0.01	0.02	0.08	0.01		-0.03	-		0.03
52.3	0	-0.06	0.06	0.03		0	-	0.06	0.1
52.4	-0.02	0.04	0.09	0.06		-0.15	-		0.13
52.5	-0.03	0.06	0.03	0.03		0.01	-	0.08	0.13
52.6	-0.05	0.01	0.09	-0.02		-0.04	-		0.1
52.71	-0.03	0.04	0.01	0.07		0.04	-	0.06	0.07
52.81	-0.03	0.02	0.03	0.08		-0.03	-		0.05
52.91	-0.07	0.05	0.13	0.05		0.19	-	0.08	0.26
53.01	-0.04	0.06	0.05	0.04		0.05	-		0.32
53.11	-0.06	0.04	0.06	0.03		0.09	-	0.09	0.26
53.22	-0.06	0.12	0.06	0.02		0.24	-		0.4
53.32	-0.01	0.07	0.01	0.03		0.14	-	0.09	0.02
53.42	-0.06	0.07	0.12	0.08		-0.05	-		0.3
53.52	-0.07	0.08	0.01	0		0.03	-	0.04	0.02
53.62	0.03	0.04	0.05	0.02		0.01	-		0.04
53.72	-0.05	0.02	0.06	0.06		0.02	-	0.05	0.04
53.83	0.02	0.06	0.07	-0.02		0.06	-		0.22
53.93	-0.01	0.1	0.05	-0.07		0.01	-	-0.05	0.09
54.03	0	0.11	0.09	-0.05		0.07	-		0.09
54.13	0.02	-0.07	0.05	-0.04		0.07	-	-0.03	0.02
54.23	0.02	0.02	-0.04	0		0.08	-		0.09
54.33	0.01	-0.06	0.05	-0.04		0.09	-	0.05	0.02
54.44	0.03	-0.05	0.05	-0.02		0.05	-		0.02
54.54	-0.03	0.03	-0.02	-0.07		0.03	-	0	0
54.64	-0.06	0.03	0.06	-0.02		0.04	-		-0.03
54.74	-0.03	0.02	0.07	0.01		0	-	0.04	0.08
54.84	0.06	0.02	0.04	-0.13		0.02	-		-0.04
54.94	0.1	0.03	0.02	-0.02		0.01	-	0.01	-0.2
55.05	0	0.02	0.06	0.05		0.04	-		0.02
55.15	0	0.03	0.07	-0.05		-0.04	-	-0.08	-0.01
55.25	-0.02	0.02	0	0		-0.01	-		-0.01
55.35	0.01	0.02	0.02	-0.01		0	-	0.08	0.21
55.45	0.05	-0.08	0.07	-0.01		-0.01	-		0.14
55.56	0	-0.09	0.05	0.06		0.01	-	0.09	0.04
55.66	0.07	0.03	0.03	0.23		-0.04	-		0.03
55.76	0.04	0.01	0.01	0.16		0.01	-	0.07	0.04
55.86	0.04	-0.04	0.05	0.04		0.02	-		-0.09
55.96	-0.02	-0.04	0.08	0.05		-0.06	-	0.13	-0.05
56.06	0.02	-0.02	0.03	0.08		-0.01	-		-0.02
56.17	0.01	-0.07	0.1	0.06		0	-	0.01	0.1
56.27	0.02	0.01	0.1	0.04		0.02	-		0.04
56.37	-0.01	-0.05	0.07	0.06		0.04	-	0.03	0.04
56.47	0.07	-0.15	0.1	0.04		0.02	-		0.12
56.57	-0.01	-0.01	0.07	0.04		-0.01	-	0.19	0.09
56.67	0.04	-0.03	0.05	0.05		0.07	-		0.14
56.78	0	-0.13	0.1	0.04		0.03	-	0.03	0.13
56.88	0	-0.08	0.03	-0.02		0.04	-		0.09
56.98	-0.02	-0.1	0.04	0		0.01	-	0.01	0.15
57.08	-0.02	0.01	0.07	0.05		0.02	-		0.17
57.18	-0.04	0.01	0	0.05		0.02	-	0	0.12
57.29	-0.02	0.02	0.07	0.04		0.01	-		0.1
57.39	-0.04	-0.01	0.03	0.03		-0.02	-	-0.01	-0.03
57.49	-0.08	0.01	0.03	0.08		-0.01	-		0.06
57.59	-0.06	0.01	0.05	0.07		0.04	-	0	0.17
57.69	-0.03	0.02	0.12	0.05		0	-		0.1
57.79	-0.06	0.04	0.07	0.03		-0.03	-	0	0.07
57.9	-0.03	0.12	0.12	0.04		-0.01	-		0.13
58	-0.02	-0.03	0.06	0.04		-0.07	-	-0.01	0.04
58.1	-0.04	0.04	0.12	0.01		0	-		0.01
58.2	-0.01	-0.05	0.09	0.05		-0.05	-	-0.02	0.01
58.3	-0.04	-0.01	0.08	-0.01		0	-		0.01
58.4	-0.03	-0.09	0.11	-0.01		-0.03	-	0.05	0.04
58.51	0	-0.05	0.1	0.05		-0.06	-		0.09
58.61	0.02	-0.02	0.15	0.03		0.09	-	0.12	0
58.71	-0.02	-0.04	0.11	0.03		0.11	-		-0.02
58.81	-0.03	-0.2	0.08	-0.03		0.09	-	0.02	0
58.91	-0.01	-0.01	0.05	0.09		0.03	-		0.04
59.01	0	-0.03	0.12	0.05		0.09	-	0.03	-0.02
59.12	-0.01	0	0.1	0.06		0.04	-		-0.09
59.22	-0.03	0.02	0.05	-0.01		0.05	-	0.03	-0.1
59.32	-0.02	0.02	0.11	0.05		0.06	-		0.13
59.42	-0.02	-0.01	0.11	0.04		0.1	-	0.03	-0.05
59.52	0	0.11	0.03	-0.02		0.1	-		-0.03
59.63	0.01	0.07	0.15	0.12		0.06	-	0.01	0.01
59.73	-0.02	0.13	-0.02	-0.04		0.14	-		-0.02
59.83	0.02	0.08	0.03	0.08		0.08	-	0.01	0
59.93	0.04	0.14	0	0.02		0.03	-		-0.1
60.03	0.02	-0.01	-0.01	0.05		0.03	-	0.04	-0.1
60.13	0	0.05	0.02	0		-0.02	-		-0.12
60.24	-0.01	0.12	0.03	-0.04		0.01	-	0.2	-0.12
60.34	0.03	0.07	0.03	0		0.08	-		-0.15
60.44	0	0.06	0	0.03		0.03	-	-0.02	-0.02
60.54	0.09	0.1	-0.02	0.09		0	-		-0.03
60.64	0.11	0.08	-0.06	-0.03		-0.01	-	-0.05	-0.01
60.74	0.04	0.07	0.05	0.03		0.02	-		-0.08
60.85	0.03	0.1	0.03	-0.02		0.03	-	0.06	-0.01
60.95	0	0.09	0.05	-0.06		0.02	-		-0.02
61.05	0.01	0.07	0.07	-0.01		0.02	-	0.1	0.04
61.15	0.02	0.19	0.02	-0.05		0	-		-0.03
61.25	0	0.1	0.06	0.02		0	-	0.03	-0.03
61.36	0.06	0.07	0.02	-0.02		0.05	-		-0.09
61.46	0.03	0.08	0.06	-0.02		0.09	-	0	-0.13
61.56	0.03	0.02	0.06	-0.01		0.07	-		0.07
61.66	0.01	0.03	0.05	-0.01		0.03	-	0	-0.09
61.76	0	0.06	0.07	-0.01		0.01	-		0.08
61.86	0.04	0.01	-0.07	-0.01		0.07	-	0	0.06
61.97	0.01	0.02	0.06	-0.01		0	-		0.01
62.07	0.01	0.02	0.02	-0.01		-0.12	-	0	0.01
62.17	0.03	0.11	0.04	-0.05		0.01	-		0.01
62.27	0.03	0.11	0.05	0		0.08	-	0	0.07
62.37	0.01	0.1	0.07	-0.01		0.06	-		0.02
62.47	0.02	0.09	0.06	0.01		0.11	-	0.04	0.04
62.58	0	0.09	0.05	-0.01		0.06	-		0.12
62.68	0.02	0.1	0.03	-0.01		0.01	-	0.04	0.08
62.78	0.04	0.03	0.01	0.01		0.04	-		0.04
62.88	0.07	0.08	0.06	-0.01		0.06	-	0.01	-0.02
62.98	0.02	0.14	0.01	0.01		0.02	-		0.27
63.08	0.01	0.12	0.08	0		0.05	-	0	0.09
63.19	0.01	0.04	0.05	0		0.06	-		0.42
63.29	0.02	0.1	0.03	0.02		0.07	-	0.06	0.51
63.39	0.01	0.01	0.05	0.03		0.02	-		0.52
63.49	0	0.04	0.04	0.04		0.07	-	0.05	-0.02
63.59	0	0.04	0.02	0		0.04	-		0.03
63.7	0.03	0	0.02	0.02		0.03	-	0	-0.04
63.8	0.02	0.03	0.07	0.05		0.02	-		0
63.9	0.03	0.04	0.04	0		0.02	-	0.02	-0.13
64	0.02	0.04	0.08	0.06		0.02	-		0.04
64.1	0.01	-0.05	0.11	0.06		0.01	-	0.04	0.09
64.2	0.02	0.01	0.05	0		0.06	-		0.09
64.31	-0.01	-0.04	0.1	0.03		0.05	-	0.03	0.11
64.41	0.02	0.04	0.1	0.02		0.07	-		0.14
64.51	0.03	-0.03	0.08	0.01		0.04	-	0.01	0.08
64.61	0.02	0	0.05	0.06		0	-		0.05
64.71	0	0.02	0.09	0.02		0.02	-	0.09	0.1
64.81	0.07	0	0.1	0		0.01	-		0.04
64.92	0.03	-0.01	0.14	0		0.03	-	0.01	0.01
65.02	0.02	0.04	0.16	0.05		0.06	-		-0.03
65.12	-0.03	0.08	0.15	0.01		0.04	-	-0.01	0.04
65.22	-0.02	0.16	0.16	0.03		0.05	-		0.1
65.32	-0.04	0.04	0.15	0.04		0.05	-	-0.02	0.06
65.43	-0.04	-0.01	0.17	-0.08		0.03	-		0.03
65.53	-0.03	0.02	0.13	0		-0.05	-	0.04	0.13
65.63	-0.03	0.08	0.13	0		0.02	-		0.11
65.73	-0.01	0.03	0.16	0.04		0.03	-	0.01	0.05
65.83	0	0.01	0.15	-0.04		0.07	-		0.06
65.93	-0.05	0.03	0.13	0.04		0.19	-	-0.04	0.11
66.04	-0.01	-0.05	0.13	0		0.07	-		0.09
66.14	-0.02	-0.03	0.13	-0.08		0.05	-	-0.01	0.1
66.24	0	0.05	0.12	-0.01		0.04	-		0.05
66.34	0.01	0.12	0.14	0.01		0.07	-	-0.01	0.12
66.44	-0.03	0.02	0.13	0		0.04	-		0.09
66.54	-0.01	0	0.14	-0.02		0.07	-	0.01	0.14
66.65	-0.01	0.07	0.13	0.01		0.42	-		-0.01
66.75	-0.01	0.04	0.12	0.02		0.81	-	-0.01	-0.06
66.85	-0.02	0.04	0.1	0		0	-		0.02
66.95	0	0.08	0.12	0.01		0	-	-0.08	-0.01
67.05	-0.03	0.11	0.13	-0.02		-0.04	-		0.06
67.16	-0.05	0.05	0.07	0.04		0	-	0.01	0.08
67.26	-0.05	0.08	0.02	0.09		-0.01	-		-0.04
67.36	-0.03	0.07	0.04	0		-0.07	-	0.05	0.1
67.46	-0.01	0	0.19	0.07		0	-		0.13
67.56	-0.03	0.07	0.06	0.02		0.05	-	-0.07	0.11
67.66	0	0.07	0.02	0.04		0.06	-		0.11
67.77	-0.01	-0.03	-0.01	0.01		0.02	-	0	0.12
67.87	-0.04	-0.04	0.1	-0.01		0.01	-		0.11
67.97	-0.03	-0.02	0.05	0.04		0	-	-0.02	0.07
68.07	-0.02	-0.03	-0.03	-0.08		0.04	-		0.06
68.17	-0.02	0.02	-0.04	-0.03		0.02	-	-0.05	0.08
68.27	-0.02	-0.02	0	-0.02		0.02	-		0.13
68.38	0.01	-0.02	-0.02	0		0	-	-0.05	0.17
68.48	0.27	-0.02	-0.01	-0.02		0.03	-		0.06
68.58	0.72	0.05	-0.06	-0.09		0.04	-	-0.04	0.02
68.68	0.68	0.06	0.08	0.01		0.06	-		0.01
68.78	0.68	0.01	0.09	0.04		-0.03	-	-0.12	0.03
68.88	0.63	0.05	0.09	0		-0.01	-		0.14
68.99	0.7	0.06	0.06	0.07		-0.02	-	-0.08	0.03
69.09	0.57	0	0.08	-0.02		0	-		0.07
69.19	0.59	-0.2	0.09	0.07		0.05	-	-0.02	0.01
69.29	0.66	0.02	0.08	0.02		0.01	-		0.05
69.39	0.71	0.03	0.09	0.02		0.04	-	-0.12	0.06
69.5	0.72	-0.05	0.06	-0.03		0.03	-		0
69.6	0.67	-0.01	0.07	-0.01		0.09	-	0.04	0.64
69.7	0.68	-0.03	0.08	-0.01		0.01	-		0.37
69.8	0.7	0.08	0.08	-0.02		-0.01	-	0.05	0.5
69.9	0.67	0.01	0.05	0		-0.02	-		0.58
70	0.69	-0.05	0.03	0.04		0.02	-	0.04	0.54
70.11	0.68	-0.01	0.08	0.01		-0.01	-		0.7
70.21	0.72	0	0.05	-0.02		-0.1	-	0.03	0.68
70.31	0.72	-0.01	0.09	-0.02		0	-		-0.17
70.41	0.67	0.03	0.05	0.01		0	-	0.05	0.04
70.51	0.67	0.06	0	0		0.09	-		0.02
70.61	0.71	-0.05	0.01	0.03		0.03	-	0.03	-0.1
70.72	0.69	-0.03	0.03	-0.01		-0.02	-		-0.02
70.82	0.66	0.08	0.04	-0.04		-0.06	-	0.88	-0.04
70.92	0.73	0.09	0.05	0.06		0.05	-		0.07
71.02	0.71	0.07	0.04	0.04		0.06	-	0.15	0.09
71.12	0.71	0.13	0.05	0.08		0.04	-		0.07
71.22	0.75	0.08	0.02	-0.15		0.05	-	0.09	0.09
71.33	0.7	0.1	0.03	0.06		0.08	-		0.1
71.43	0.7	0.12	0.06	-0.06		0.05	-	-0.03	-0.14
71.53	0.73	0.12	0.05	0.01		0.03	-		0.09
71.63	0.71	-0.02	0.03	0.05		0.07	-	-0.06	0.14
71.73	0.74	-0.03	0.02	0.06		0.05	-		0.06
71.84	0.73	-0.02	-0.02	0.04		0.05	-	-0.01	0.06
71.94	0.7	0.03	0	0.02		0.02	-		0.11
72.04	0.72	-0.06	0.02	0.05		0.13	-	-0.1	0.09
72.14	0.76	0	0.04	0.02		0.03	-		-0.01
72.24	0.71	-0.03	0.04	0.01		0.03	-	-0.03	0.14
72.34	0.69	0.08	0.05	-0.03		0.03	-		0.08
72.45	0.8	0.02	0.03	-0.03		0.01	-	0.03	0.05
72.55	0.73	0.03	0.1	0		0.05	-		0.09
72.65	0.78	0.03	0.11	-0.03		0.03	-	0.01	0.02
72.75	0.77	0.04	0.06	-0.04		0.04	-		0.06
72.85	0.76	-0.01	0.04	-0.01		0.02	-	0.04	0.16
72.95	0.82	0.02	0	-0.02		0.02	-		-0.01
73.06	0.73	-0.03	0.14	-0.04		-0.01	-	-0.01	-0.03
73.16	0.78	-0.01	0.08	-0.03		0.1	-		-0.04
73.26	0.84	0.06	0.04	-0.01		0.05	-	-0.03	-0.05
73.36	0.73	0.06	0.1	-0.03		0.02	-		-0.06
73.46	0.72	-0.03	0.1	0		0	-	0.02	0.03
73.57	0.73	0.03	0.11	0.03		0.03	-		0
73.67	0.74	-0.05	0.08	-0.02		0.06	-	0.04	-0.08
73.77	0.74	-0.09	0.1	-0.02		0.06	-		-0.15
73.87	0.73	-0.2	0.1	0.04		0.01	-	0.04	0.09
73.97	0.72	-0.11	0.1	0.04		-0.11	-		0.19
74.07	0.73	-0.2	0.12	0.02		-0.04	-	0.08	-0.02
74.18	0.73	0	0.07	0.07		-0.01	-		0.06
74.28	0.73	-0.01	0.12	0		-0.1	-	0.04	0.04
74.38	0.7	-0.04	0.12	0.06		-0.01	-		0.05
74.48	0.73	-0.07	0.1	0.12		0.01	-	0.05	0.09
74.58	0.72	0.01	0.12	0		0	-		0.05
74.68	0.7	-0.01	0.09	0.02		0.01	-	0.01	0.08
74.79	0.73	-0.02	0.11	-0.04		-0.01	-		0.1
74.89	0.74	-0.05	0.07	0.02		0	-	-0.03	0.06
74.99	0.73	0	0.13	-0.05		0.02	-		0.06
75.09	0.73	-0.02	0.12	-0.03		-0.02	-	0.02	0.05
75.19	0.71	-0.03	0.02	0		-0.05	-		0.04
75.3	0.71	0.01	0.1	0.1		0.03	-	-0.04	0
75.4	0.64	0.02	0.1	0.06		-0.02	-		0.03
75.5	0.74	0.03	0.04	0.05		0.01	-	0.01	-0.08
75.6	0.67	-0.02	0.09	0.05		0.03	-		0.05
75.7	0.75	-0.02	0.01	0.07		0	-	0.01	0.03
75.8	0.75	-0.02	-0.02	0.06		0.01	-		0.05
75.91	0.77	0.06	-0.03	0		0	-	0.02	0.01
76.01	0.69	-0.02	0.02	0.04		-0.04	-		-0.05
76.11	0.75	0.07	0	-0.02		0	-	0.04	0.01
76.21	0.7	0.14	-0.03	0.06		0.06	-		0.14
76.31	0.74	0.06	-0.03	-0.02		0.04	-	0	-0.07
76.41	0.75	0.14	0.03	0.05		-0.02	-		-0.04
76.52	0.68	0.04	-0.01	0		0.03	-	-0.08	0.03
76.62	0.68	0.05	-0.06	-0.02		0.07	-		0.06
76.72	0.67	0.06	0.11	0		0.07	-	0.13	0.04
76.82	0.73	0.08	0.01	-0.06		0.07	-		-0.1
76.92	0.73	0.06	0.06	0.01		0.02	-	0.03	-0.02
77.02	0.66	0.07	0.04	-0.01		0.03	-		0.09
77.13	0.72	0.07	0.05	0.01		0.05	-	0.02	0.2
77.23	0.66	0.11	0.03	0.02		0.19	-		-0.07
77.33	0.68	0.05	0.06	0.01		0.1	-	0.06	0.04
77.43	0.69	0.04	0.09	0.01		0	-		0.05
77.53	0.68	0.03	0.08	0.01		-0.03	-	0.01	0.07
77.64	0.69	0	0.08	0.06		0	-		0.04
77.74	0.71	0.01	0.04	-0.01		0	-	-0.04	0.04
77.84	0.68	0.06	0.06	0.01		-0.04	-		0.07
77.94	0.6	0.03	0.06	0.02		0.01	-	-0.1	-0.03
78.04	0.65	-0.02	0.05	0.03		0.01	-		0.03
78.14	0.69	-0.05	-0.06	0.04		-0.01	-	-0.04	0.03
78.25	0.69	-0.09	0.08	0.01		-0.03	-		0.18
78.35	0.64	-0.14	0.11	0.04		0	-	0.28	0.05
78.45	0.69	-0.15	0.07	0.03		-0.01	-		0.02
78.55	0.64	-0.14	0.06	0.06		0.03	-	0.77	0.17
78.65	0.7	-0.15	0.08	0.03		-0.01	-		-0.08
78.75	0.71	-0.14	0.06	0.03		-0.02	-	0.01	0
78.86	0.67	-0.14	0.08	0.06		-0.03	-		0.04
78.96	0.69	-0.15	0.12	0.05		-0.02	-	0.02	0.06
79.06	0.71	0.13	0.08	0.02		0.02	-		-0.06
79.16	0.64	0.16	0.02	0.09		0.02	-	0.07	-0.03
79.26	0.66	0.13	0.06	0.08		0	-		0.01
79.36	0.67	0.14	-0.01	-0.16		0.02	-	0	-0.11
79.47	0.72	0.16	-0.02	0.06		0.02	-		-0.08
79.57	0.7	0.1	-0.04	0.14		0.03	-	0.03	-0.01
79.67	0.71	0.12	-0.02	0.03		0.02	-		0.06
79.77	0.71	-0.01	-0.07	0.09		0.03	-	0.03	-0.02
79.87	0.7	-0.04	0.02	0.03		0.02	-		0.04
79.98	0.69	0.1	0.02	0.01		0.01	-	0.01	0.05
80.08	0.67	0.04	-0.14	0.05		0.05	-		0.15
80.18	0.67	0.04	0.05	0.01		0.02	-	0.04	0.16
80.28	0.66	-0.08	-0.04	0.02		0.02	-		0.02
80.38	0.67	-0.12	0.07	0.06		0.05	-	0.01	0.1
80.48	0.63	-0.02	0.11	0		0.08	-		0.01
80.59	0.65	0.03	0.01	0		0.04	-	-0.06	-0.06
80.69	0.66	0.01	0.05	0.02		0.03	-		-0.01
80.79	0.65	0	0.09	-0.03		0.05	-	0.44	0
80.89	0.7	-0.07	0.15	-0.01		0.03	-		0.01
80.99	0.6	-0.04	-0.08	0.03		-0.04	-	0.53	-0.01
81.09	0.7	-0.01	0.21	0.07		0	-		-0.01
81.2	0.65	-0.04	0.19	0.02		0.03	-	0.76	0.1
81.3	0.68	0.07	0.19	0.12		-0.04	-		0.1
81.4	0.74	-0.1	0.15	-0.03		-0.03	-	0.05	0.02
81.5	0.71	-0.05	0.19	0		-0.09	-		0.1
81.6	0.7	-0.02	0.21	-0.02		-0.05	-	0.37	0.22
81.71	0.75	-0.02	0.21	-0.03		0	-		0.07
81.81	0.7	-0.03	0.32	0.83		-0.04	-	-0.01	0.06
81.91	0.69	0.03	0.13	0.86		-0.05	-		0.17
82.01	0.7	-0.03	0.17	0.84		0.04	-	-0.02	0.11
82.11	0.72	-0.01	0.23	0.8		-0.01	-		0.02
82.21	0.75	0.03	0.23	0.86		0.02	-	0.01	-0.04
82.32	0.72	0.02	0.17	0.86		0.03	-		-0.2
82.42	0.73	0.03	0.14	0.79		0.07	-	0.01	-0.03
82.52	0.75	0.01	0.19	0.85		0.05	-		0.06
82.62	0.66	0	0.16	0.8		0.04	-	-0.02	-0.06
82.72	0.75	0.02	0.17	0.84		0.04	-		0.04
82.82	0.7	0.01	0.05	0.8		0.01	-	-0.05	-0.2
82.93	0.71	-0.02	0.04	0.74		0.01	-		-0.04
83.03	0.71	-0.05	0.03	0.77		0.03	-	-0.04	-0.1
83.13	0.77	0.03	0.1	0.72		0.03	-		-0.2
83.23	0.73	0.08	0.04	0.77		0.09	-	-0.01	0.07
83.33	0.72	0.06	0.04	0.79		-0.06	-		0.2
83.43	0.74	0.13	0.04	0.73		-0.02	-	-0.05	0.12
83.54	0.71	0.07	0.04	0.74		0.05	-		0.14
83.64	0.7	-0.02	0.06	0.76		0.03	-	-0.05	0.05
83.74	0.72	0.05	0.06	0.77		0.01	-		0.1
83.84	0.75	0.13	0.05	0.76		0.02	-	-0.02	0.17
83.94	0.72	0.03	0.04	0.75		0.03	-		0.09
84.05	0.71	0.07	0.05	0.77		0.01	-	0	0.08
84.15	0.72	0.08	0.09	0.76		0.04	-		0.17
84.25	0.7	-0.11	0.04	0.74		-0.1	-	-0.06	0.09
84.35	0.69	-0.03	0.05	0.77		-0.12	-		0
84.45	0.65	-0.12	0.05	0.77		-0.09	-	-0.05	0.02
84.55	0.68	-0.09	0.03	0.74		-0.1	-		0.13
84.66	0.69	-0.02	0.06	0.76		-0.1	-	0.01	0.07
84.76	0.67	-0.01	0.06	0.77		0.04	-		-0.04
84.86	0.66	-0.01	0.05	0.76		0.09	-	0.02	0.1
84.96	0.69	0.06	0.06	0.76		0.01	-		-0.13
85.06	0.7	0.03	0.05	0.75		0.03	-	-0.03	-0.04
85.16	0.74	0.03	0	0.75		-0.01	-		-0.1
85.27	0.69	-0.01	0.04	0.77		0.01	-	0	-0.2
85.37	0.72	0.05	0.12	0.77		0.06	-		-0.16
85.47	0.68	0.04	0.07	0.77		0.01	-	0.5	-0.2
85.57	0.71	0.05	0.02	0.77		0.03	-		-0.05
85.67	0.72	0.04	0	0.75		0.05	-	0.62	-0.01
85.78	0.69	0.04	-0.02	0.8		0.09	-		-0.2
85.88	0.68	0.03	0.01	0.66		0.03	-	0.28	-0.06
85.98	0.71	0.03	0.03	0.73		0.02	-		0.02
86.08	0.72	0	-0.03	0.78		0.13	-	0.5	0.03
86.18	0.74	0.07	0.02	0.78		0.05	-		0.05
86.28	0.74	0.02	0.02	0.75		0.02	-	0.01	-0.03
86.39	0.74	0.04	0.1	0.79		0.06	-		0.16
86.49	0.71	-0.05	0.02	0.74		0.08	-	0.07	0.11
86.59	0.73	-0.04	0.05	0.79		-0.01	-		0.07
86.69	0.77	-0.05	0.02	0.75		0	-	0.11	-0.01
86.79	0.67	0.02	0.04	0.75		0.03	-		0.24
86.89	0.72	0	0.07	0.77		0.04	-	0.11	0.16
87	0.72	0.08	0.04	0.75		0.01	-		0.29
87.1	0.74	0	0.02	0.8		-0.01	-	0.06	0.23
87.2	0.75	0.01	0	0.75		0.01	-		-0.11
87.3	0.75	-0.02	0.03	0.75		0	-	0.01	0.07
87.4	0.73	0.01	0.02	0.79		0.02	-		-0.11
87.5	0.72	0.03	0.03	0.81		0.03	-	0.16	-0.2
87.61	0.8	-0.05	-0.02	0.79		0.01	-		0.07
87.71	0.71	-0.01	0.08	0.71		0.06	-	0.05	0.05
87.81	0.72	-0.04	-0.01	0.79		0.01	-		-0.04
87.91	0.7	0.07	-0.01	0.75		0.01	-	0.09	0.04
88.01	0.69	0.08	-0.03	0.74		0.08	-		0.01
88.12	0.72	0.07	0.02	0.79		0.09	-	0	0.06
88.22	0.66	0.03	0.02	0.73		0.02	-		0.09
88.32	0.74	0.08	-0.02	0.72		0.01	-	0	0.09
88.42	0.68	0.05	0.06	0.85		0.11	-		0.1
88.52	0.69	0.09	0.05	0.83		0.07	-	0.03	-0.03
88.62	0.68	0.08	0.02	0.83		0.08	-		-0.12
88.73	0.7	0.09	0.06	0.85		0.12	-	0.05	0.03
88.83	0.7	-0.04	0.03	0.81		0.12	-		-0.08
88.93	0.67	-0.06	0.06	0.82		0.05	-	0.02	-0.01
89.03	0.71	-0.05	0.03	0.85		0	-		-0.01
89.13	0.68	-0.06	0.04	0.8		-0.01	-	0.03	-0.06
89.23	0.69	-0.06	0.08	0.69		0	-		0.01
89.34	0.66	-0.1	0.09	0.75		0.03	-	-0.03	0.1
89.44	0.68	-0.12	0.08	0.73		0.05	-		-0.03
89.54	0.66	-0.03	-0.08	0.8		-0.03	-	0	-0.01
89.64	0.67	-0.04	0.05	0.77		0.05	-		-0.07
89.74	0.72	0.01	0.05	0.76		-0.15	-	0.01	-0.06
89.85	0.69	-0.07	0	0.8		-0.04	-		0.03
89.95	0.73	0.02	0.15	0.7		0.03	-	-0.04	-0.02
90.05	0.71	0.09	0.15	0.68		-0.06	-		0.07
90.15	0.71	0.03	0.04	0.74		0.08	-	0.08	0.15
90.25	0.67	0.04	0.19	0.75		0.07	-		0.01
90.35	0.67	0.07	0.07	0.74		0.05	-	0.04	-0.04
90.46	0.69	0.04	0.16	0.75		0.08	-		-0.07
90.56	0.7	0.09	0.13	0.74		-0.03	-	0.04	0.01
90.66	0.69	0.2	0.15	0.74		0.03	-		0.31
90.76	0.63	0.08	0.21	0.76		0.09	-	0.02	0.08
90.86	0.74	0.07	0.16	0.73		0.13	-		0.27
90.96	0.68	-0.03	0.11	0.74		0.08	-	0.05	0.26
91.07	0.68	0	0.21	0.74		0.1	-		0.54
91.17	0.66	-0.03	0.12	0.76		0.11	-	0.05	0.15
91.27	0.72	-0.03	0.03	0.76		0.04	-		0.13
91.37	0.69	0.03	0.06	0.77		-0.01	-	0.02	0.26
91.47	0.73	0.12	0.06	0.73		0.02	-		0.13
91.57	0.69	0.09	0.1	0.78		0.05	-	0.02	0.29
91.68	0.7	0.08	0.05	0.75		0.04	-		0.04
91.78	0.71	0.13	0.07	0.79		0.13	-	0.01	0.03
91.88	0.72	0.14	0.1	0.76		0.11	-		0.03
91.98	0.81	0.11	0.08	0.74		0.1	-	-0.04	0.06
92.08	0.7	0.09	0.06	0.78		0.15	-		0.01
92.19	0.76	0.12	0.07	0.79		0.13	-	-0.03	0.04
92.29	0.65	0.14	0.08	0.77		0.09	-		0.03
92.39	0.66	0	0.06	0.81		0.1	-	-0.05	0.01
92.49	0.69	-0.08	0.09	0.82		0.13	-		0.07
92.59	0.68	0.06	0.05	0.78		0.01	-	-0.04	0.02
92.69	0.7	-0.03	0.08	0.8		0.03	-		-0.05
92.8	0.7	-0.05	0.08	0.79		0.08	-	-0.04	-0.1
92.9	0.68	-0.1	0.09	0.82		0.1	-		0.03
93	0.68	-0.07	0.08	0.82		0.03	-	0.03	-0.05
93.1	0.69	-0.06	0.05	0.86		0.06	-		-0.09
93.2	0.7	-0.09	0.07	0.79		-0.02	-	0.09	0.06
93.3	0.69	-0.09	0.07	0.85		0.06	-		0.09
93.41	0.72	-0.11	0.07	0.85		-0.06	-	0.02	0.06
93.51	0.7	0.01	0.07	0.81		-0.05	-		0.16
93.61	0.71	0	0.03	0.84		-0.02	-	0.04	0.17
93.71	0.73	0.07	0.09	0.84		-0.02	-		0.09
93.81	0.74	-0.07	0.08	0.8		-0.05	-	0.01	0.21
93.92	0.68	0.06	0.08	0.85		0	-		0.21
94.02	0.74	0.16	0.08	0.86		0	-	0.09	0.21
94.12	0.7	0.03	0.07	0.83		0.05	-		0.21
94.22	0.7	0.05	0.03	0.84		0.06	-	0.02	0.2
94.32	0.72	0.04	-0.09	0.77		0.07	-		0.18
94.42	0.73	0.07	0.03	0.77		0.08	-	0.11	0.24
94.53	0.74	0.01	0.13	0.77		0.05	-		0.2
94.63	0.74	0.02	0.14	0.78		0.01	-	0.1	0.18
94.73	0.69	0.09	0.18	0.76		0.01	-		0.23
94.83	0.76	0.07	0.12	0.82		0.11	-	0.06	-0.11
94.93	0.68	0.11	0.15	0.79		0.05	-		-0.2
95.03	0.66	0.03	0.08	0.75		0.05	-	0.05	-0.18
95.14	0.7	0.05	0.16	0.73		0.07	-		-0.17
95.24	0.72	0.06	0.03	0.76		0.01	-	-0.02	0.02
95.34	0.73	0.06	0.1	0.7		0.05	-		0.04
95.44	0.14	0.12	-0.07	0.77		0.05	-	0.02	0.13
95.54	-0.06	0.04	0.01	0.76		0.01	-		0.13
95.64	-0.07	0.14	0.02	0.73		-0.03	-	0.09	-0.07
95.75	-0.05	0.04	0.05	0.75		0.01	-		-0.18
95.85	-0.05	-0.04	0.06	0.8		0.02	-	0.03	-0.02
95.95	-0.04	-0.05	0.06	0.76		-0.05	-		0.02
96.05	-0.06	-0.04	0.11	0.73		-0.01	-	0.04	-0.2
96.15	-0.07	-0.03	0.06	0.79		0	-		-0.08
96.26	-0.07	-0.01	0.02	0.78		-0.01	-	0	-0.07
96.36	-0.05	-0.09	0.1	0.79		-0.04	-		-0.2
96.46	-0.06	-0.03	0	0.74		0	-	0.07	0.02
96.56	-0.08	-0.05	0.05	0.82		-0.01	-		0.05
96.66	-0.02	0	0.05	0.78		-0.04	-	0.03	0.17
96.76	0	0	0.03	0.83		0.05	-		-0.07
96.87	-0.01	-0.02	-0.04	0.82		-0.03	-	-0.04	-0.03
96.97	0.01	-0.03	0.02	0.77		0.07	-		0.02
97.07	-0.02	-0.08	0.08	0.84		0.11	-	-0.06	-0.13
97.17	-0.01	-0.05	-0.01	0.81		0	-		-0.13
97.27	0.02	-0.02	0.01	0.8		0.07	-	0.06	-0.1
97.37	0	-0.06	0.05	0.85		0.01	-		0.07
97.48	-0.01	0.01	0.02	0.88		0.05	-	0.01	-0.07
97.58	0	-0.09	-0.03	0.85		0.05	-		0.03
97.68	-0.02	-0.09	-0.01	0.83		0.05	-	0.01	0.06
97.78	-0.1	-0.05	0.09	0.76		0.04	-		0.1
97.88	0.06	0.11	0.04	0.78		0.07	-	0.03	0.12
97.99	0.01	0.07	0.12	0.74		0.05	-		-0.01
98.09	-0.01	0.08	0.12	0.82		0.02	-	0.07	-0.02
98.19	0	0.07	0.04	0.78		0.05	-		-0.01
98.29	0.02	0.06	0.05	0.78		0.03	-	0.05	-0.03
98.39	-0.03	0.1	0.04	0.77		0.03	-		-0.07
98.49	0.04	0.09	0.03	0.78		0.07	-	0.01	0.18
98.6	-0.02	0.11	-0.07	0.83		0.07	-		0.07
98.7	0.03	0.11	0.02	0.78		0.12	-	0.06	0.08
98.8	0	0.06	-0.01	0.79		0.14	-		0.09
98.9	0.01	0.17	0.06	0.81		0.02	-	0.06	0.11
99	0	-0.02	0.09	0.82		0.13	-		0.03
99.1	-0.04	-0.08	0.09	0.77		0.01	-	0.19	0.6
99.21	-0.02	-0.02	0.08	0.8		-0.05	-		0.66
99.31	-0.02	-0.04	0.08	0.77		-0.01	-	0.14	0.73
99.41	0.03	-0.01	0.08	0.77		0	-		0.72
99.51	-0.01	-0.09	0.06	0.75		-0.1	-	0.33	0.41
99.61	0.06	0.01	0.11	0.8		0.05	-		0.29
99.71	0	-0.04	0.06	0.8		0.06	-	0.16	0.68
99.82	0.01	-0.07	0.09	0.79		0.06	-		0.12
99.92	0.02	0.02	0.05	0.8		0.02	-	0.1	0.15
100.02	0.02	0.07	-0.05	0.79		0.02	-		0.15
100.12	0.01	-0.01	0.07	0.81		0	-	0.16	0.25
100.22	0.02	0	0.08	0.81		-0.02	-		0.24
100.33	-0.04	0	0.07	0.81		0.04	-	0.29	0.17
100.43	0.01	0.07	0.05	0.82		0.06	-		0.25
100.53	0.02	0.03	0.05	0.85		0.01	-	0.19	0.13
100.63	0.02	0.18	0.08	0.83		0.03	-		0.14
100.73	0.02	0.08	0.05	0.82		0.01	-	0.04	0.1
100.83	0.02	-0.01	0.06	0.79		0.02	-		0.13
100.94	-0.01	0.1	0.09	0.82		-0.01	-	-0.03	0.15
101.04	-0.01	0.17	-0.11	0.88		0	-		0.16
101.14	0.06	-0.03	0.03	0.76		0.02	-	0.06	-0.1
101.24	0.03	0.09	0.03	0.81		-0.01	-		-0.08
101.34	0.01	0.02	-0.11	0.69		0	-	0.02	-0.18
101.44	-0.02	-0.08	0.04	0.7		0.02	-		-0.08
101.55	0.04	-0.01	0.08	0.77		0.02	-	0.05	-0.11
101.65	0.04	-0.03	0.06	0.68		0.01	-		-0.14
101.75	-0.03	-0.08	0.11	0.76		-0.02	-	0.02	-0.2
101.85	-0.03	-0.08	0.05	0.7		0.02	-		-0.04
101.95	-0.02	-0.07	0.05	0.71		0.02	-	-0.03	0.01
102.06	-0.02	-0.05	0.14	0.69		0.01	-		0
102.16	-0.01	-0.08	0.15	0.67		0.04	-	-0.05	0.04
102.26	-0.01	-0.08	0.09	0.63		0.01	-		0.01
102.36	0.01	-0.04	0.08	0.66		0	-	-0.02	0.01
102.46	-0.01	-0.08	0.13	0.68		-0.02	-		0.01
102.56	-0.02	-0.12	0.12	0.75		0.06	-	-0.01	0.02
102.67	-0.02	-0.05	0.18	0.76		0.04	-		0.02
102.77	-0.01	-0.06	0.07	0.75		-0.01	-	0	-0.03
102.87	0.03	-0.11	0.14	0.78		0.02	-		0.1
102.97	0.01	-0.12	0.11	0.75		-0.01	-	0.05	0.12
103.07	0	-0.05	-0.03	0.72		-0.02	-		0.04
103.17	0	-0.11	0.11	0.81		-0.05	-	-0.02	0.11
103.28	-0.01	-0.03	0.04	0.77		-0.04	-		0.09
103.38	0.01	-0.07	0.09	0.82		-0.03	-	-0.01	0.08
103.48	0.03	-0.04	0.11	0.84		0.01	-		0.04
103.58	-0.03	-0.08	0.11	0.79		0.03	-	-0.04	0.11
103.68	0.03	-0.02	0.12	0.84		-0.04	-		0.06
103.78	0.02	-0.02	0.11	0.8		-0.09	-	-0.11	0.13
103.89	0	0	0.06	0.8		-0.06	-		0.06
103.99	-0.01	-0.05	0.1	0.73		-0.18	-	0.05	0.19
104.09	0.09	-0.06	0.13	0.78		0	-		0.22
104.19	0.01	-0.08	0.21	0.79		0.05	-	0.01	0.1
104.29	0.02	0.06	0.1	0.79		-0.03	-		0.11
104.4	0	0.03	0.12	0.76		-0.04	-	0.02	0.13
104.5	-0.04	0	0.11	0.72		-0.02	-		0.1
104.6	-0.06	0.02	0.03	0.77		-0.04	-	0.06	0.01
104.7	-0.04	0.02	0.06	0.76		-0.04	-		-0.15
104.8	0	0.01	0.08	0.74		0.05	-	0.26	0.16
104.9	-0.03	0.01	0.08	0.68		0.06	-		0.09
105.01	-0.03	0.02	0.05	0.71		0.07	-	0.04	0.18
105.11	-0.02	0.02	0.09	0.73		0.1	-		0.1
105.21	-0.08	0	0.03	0.76		0.03	-	0.1	0.11
105.31	-0.02	0.02	0.04	0.77		0.02	-		0.18
105.41	0	0.01	0.1	0.77		0.05	-	0.03	0.07
105.51	0	0.1	0.05	0.76		0.04	-		0.17
105.62	-0.01	0.05	-0.07	0.76		0.03	-	0.06	0.18
105.72	-0.02	0.04	0.09	0.75		0.02	-		0.2
105.82	-0.03	0.09	0.05	0.77		0.02	-	0.05	0.02
105.92	-0.09	0.04	0	0.77		0	-		0.02
106.02	-0.03	-0.05	-0.01	0.76		0.06	-	0.01	-0.03
106.13	0.01	-0.03	0.05	0.78		0.03	-		0.06
106.23	0.01	0.05	0.03	0.8		0.01	-	0.07	-0.02
106.33	0.05	-0.08	0.04	0.77		0.02	-		0.07
106.43	-0.01	-0.1	0.05	0.78		0	-	0.08	0.03
106.53	-0.04	-0.12	0.12	0.78		0.04	-		-0.12
106.63	0.02	0.04	0.01	0.77		0.05	-	0.04	-0.18
106.74	0.02	-0.07	0.03	0.77		0.05	-		0.06
106.84	-0.07	-0.08	0.08	0.8		0.04	-	0.01	0
106.94	-0.04	0.04	0.14	0.78		0.03	-		0.17
107.04	-0.02	-0.06	0.07	0.77		0.01	-	0.01	0.13
107.14	0	-0.02	0.11	0.78		0.06	-		0.08
107.24	-0.02	-0.02	0.07	0.8		0.04	-	0	0.11
107.35	-0.07	0.07	0.01	0.8		0.04	-		0.12
107.45	-0.01	0.04	0.08	0.74		0.04	-	0.01	0.06
107.55	-0.01	0.06	0.02	0.78		0.14	-		-0.07
107.65	-0.05	0.03	0	0.8		0.03	-	0.01	-0.1
107.75	-0.04	0.03	0.13	0.83		0.05	-		0.21
107.85	-0.02	0.02	0.04	0.75		-0.05	-	0	0.1
107.96	-0.04	0.02	0.13	0.75		0.03	-		0.05
108.06	-0.05	0.01	0.07	0.69		0.02	-	-0.02	0.06
108.16	-0.01	0.01	0.11	0.72		0.01	-		0.04
108.26	-0.01	0.02	0.11	0.73		0	-	0.04	0.08
108.36	-0.02	-0.03	0.05	0.75		0.02	-		0.12
108.47	0	-0.11	0.07	0.71		0.01	-	0.03	0.14
108.57	-0.02	-0.07	0.08	0.72		-0.01	-		0.1
108.67	-0.02	-0.05	-0.08	0.72		0.02	-	-0.02	0.11
108.77	-0.04	-0.03	0.06	0.69		0.06	-		-0.03
108.87	0.01	-0.04	0.07	0.73		0.02	-	-0.02	-0.02
108.97	0	-0.05	-0.08	0.74		0.05	-		-0.01
109.08	0	0.03	0.07	0.73		0.07	-	0	0.02
109.18	0	-0.01	0.06	0.73		0.09	-		0.02
109.28	-0.03	-0.03	0.01	0.71		0.05	-	0	-0.06
109.38	0.01	-0.09	0.07	0.74		0.07	-		-0.1
109.48	0	-0.07	0.04	0.71		0.05	-	0.02	0.06
109.58	-0.01	-0.05	0.05	0.7		0.03	-		0.1
109.69	0.06	-0.07	0.06	0.69		0.02	-	-0.11	0.02
109.79	0.01	-0.1	0.06	0.74		0.05	-		0.09
109.89	0	-0.02	0.61	0.68		0.03	-	-0.05	0.09
109.99	0	-0.04	0.81	0.8		0.02	-		0.03
110.09	-0.02	-0.03	0.5	0.73		0.06	-	-0.07	0.04
110.2	0.01	0.03	0.75	0.7		0.04	-		0.13
110.3	0.04	0.04	0.87	0.69		0.02	-	-0.04	0.07
110.4	-0.01	0.01	0.83	0.61		0.01	-		0.06
110.5	-0.01	0.01	0.82	0.77		0.02	-	-0.08	-0.02
110.6	-0.02	-0.02	0.87	0.77		0	-		0.04
110.7	0.03	-0.01	0.69	0.8		0.02	-	-0.04	0.13
110.81	0	0.08	0.82	0.76		0.02	-		0.09
110.91	0.05	0.13	0.71	0.82		0.01	-	-0.12	0.08
111.01	0.03	0.07	0.8	0.72		0.04	-		0.06
111.11	0.04	0.08	0.75	0.74		-0.01	-	0	0.07
111.21	-0.01	0.13	0.83	0.76		0	-		0.13
111.31	-0.02	-0.02	0.62	0.78		0.05	-	0.02	0.04
111.42	0.01	0	0.79	0.79		0.01	-		0.02
111.52	0.04	0.01	0.72	0.77		0.01	-	-0.12	0.06
111.62	-0.02	0.04	0.75	0.8		0.04	-		-0.05
111.72	0.04	0.01	0.71	0.77		0.08	-	-0.08	-0.01
111.82	0.01	0.02	0.77	0.77		0.02	-		0.05
111.92	0.03	-0.03	0.75	0.78		0.05	-	-0.04	0.05
112.03	-0.03	-0.05	0.76	0.74		0.05	-		0.05
112.13	-0.03	-0.05	0.79	0.77		0.06	-	-0.11	0.06
112.23	-0.03	0.01	0.73	0.75		0.01	-		0.05
112.33	-0.03	0.13	0.73	0.77		0.03	-	-0.03	-0.06
112.43	0.02	0.07	0.64	0.7		-0.01	-		0.02
112.54	0.06	0.02	0.61	0.72		0	-	-0.08	0.03
112.64	0.07	0.03	0.72	0.65		0	-		0.04
112.74	0.03	0	0.61	0.7		0.03	-	0.05	0.09
112.84	0.02	0.01	0.61	0.75		-0.06	-		0.16
112.94	0.04	0.01	0.67	0.69		-0.05	-	0.04	0.13
113.04	0.04	-0.17	0.53	0.74		-0.01	-		0.15
113.15	0.06	0.05	0.67	0.65		0.01	-	0.05	0.09
113.25	0.05	0.07	0.63	0.65		0.02	-		0.11
113.35	0.05	-0.01	0.7	0.72		0.04	-	0.09	-0.06
113.45	-0.04	-0.03	0.84	0.77		0	-		0.04
113.55	0	-0.01	0.8	0.73		-0.02	-	0.03	-0.1
113.65	-0.01	-0.06	0.76	0.8		0.03	-		-0.16
113.76	0.08	0	0.74	0.77		0.06	-	0.04	0.08
113.86	0.06	0.02	0.8	0.82		0.04	-		0.05
113.96	0.04	0	0.85	0.81		0.01	-	0.03	0.04
114.06	0.09	-0.01	0.67	0.79		0.05	-		-0.03
114.16	-0.05	0.01	0.85	0.76		0.06	-	0.07	0.05
114.27	0.13	-0.03	0.69	0.75		0.05	-		0.13
114.37	0.13	0.03	0.57	0.74		0	-	0.05	0.05
114.47	0.14	0.1	0.71	0.77		0.02	-		0.09
114.57	0.14	0.08	0.69	0.76		0.04	-	0.14	-0.08
114.67	0.16	0.06	0.67	0.73		0.05	-		-0.12
114.77	0.02	0.02	0.66	0.83		0.05	-	0.06	-0.06
114.88	0.07	0.05	0.69	0.74		0.02	-		-0.06
114.98	0.09	0.05	0.65	0.74		-0.06	-	0.01	-0.01
115.08	0.02	0.08	0.72	0.8		-0.03	-		-0.2
115.18	-0.02	0.07	0.69	0.91		0	-	0.13	-0.12
115.28	0.04	-0.05	0.78	0.79		0	-		-0.03
115.38	0.02	0.07	0.66	0.83		0.05	-	0.15	-0.13
115.49	0	0.14	0.77	0.82		-0.03	-		-0.16
115.59	0.02	0.02	0.87	0.86		0.02	-	0.16	-0.1
115.69	-0.01	0.03	0.74	0.74		0	-		-0.06
115.79	0.01	0.11	0.81	0.7		-0.05	-	0.08	0.19
115.89	-0.01	0.03	0.86	0.76		-0.04	-		0.07
115.99	-0.03	0.09	0.7	0.73		0.01	-	0.01	0.2
116.1	-0.01	0.02	0.76	0.76		0.03	-		0.15
116.2	0.02	0.09	0.67	0.72		0.07	-	0.01	0.14
116.3	-0.03	0.07	0.68	0.8		0.11	-		0.09
116.4	-0.05	0.14	0.71	0.73		0.04	-	0.25	0.11
116.5	-0.06	0.09	0.7	0.74		0.03	-		0.11
116.61	-0.01	0.07	0.77	0.76		0.03	-	0.02	0.19
116.71	-0.04	0.02	0.65	0.82		0.08	-		-0.04
116.81	-0.06	0.06	0.61	0.74		0.04	-	0.04	-0.12
116.91	-0.05	0.02	0.57	0.05		0.08	-		-0.02
117.01	-0.04	0.08	0.63	0.03		-0.05	-	-0.03	-0.13
117.11	-0.06	0.09	0.67	0.04		0.05	-		-0.11
117.22	-0.03	0.15	0.63	0.05		0.07	-	0.14	0.07
117.32	0.03	0.04	0.69	0.01		0.06	-		-0.11
117.42	0	0.03	0.63	-0.01		0.02	-	-0.01	-0.01
117.52	0.01	0.08	0.64	-0.04		0.05	-		0.04
117.62	0.03	0.07	0.69	0.07		0.04	-	0.04	0.04
117.72	0.03	0.09	0.62	0		0.08	-		0
117.83	0	0.07	0.74	0.03		0.06	-	0.02	0.12
117.93	0	0.06	0.53	-0.01		0.06	-		0.02
118.03	0.01	0.14	0.71	0		0.01	-	0.01	0.12
118.13	0.03	0.15	0.67	-0.03		0.06	-		0.78
118.23	0.01	0.04	0.7	0.02		0.05	-	0.01	0.79
118.34	0.01	0.12	0.67	0.01		0.08	-		0.86
118.44	0	0.12	0.82	-0.01		0.05	-	-0.02	0.38
118.54	-0.02	0.09	0.78	0.01		0.04	-		0.85
118.64	0	0.07	0.82	0.01		0.02	-	-0.02	0.78
118.74	0.02	0.12	0.75	-0.01		0.03	-		0.83
118.84	0	0.15	0.73	0.04		0.04	-	-0.01	0.78
118.95	0.04	0.15	0.74	-0.03		0.03	-		0.75
119.05	0.01	0.05	0.72	0.02		0.04	-	-0.02	0.8
119.15	0	0.05	0.78	0.05		0.04	-		0.87
119.25	0.02	0.05	0.73	0		0.02	-	-0.02	0.79
119.35	0.02	0.01	0.72	0.04		-0.02	-		0.67
119.45	0.01	0.11	0.84	0.02		0	-	-0.01	0.83
119.56	0	0.08	0.8	0		-0.02	-		0.72
119.66	-0.02	0.07	0.7	0.06		-0.01	-	-0.02	0.89
119.76	0.03	0.06	0.7	0.02		0.02	-		0.85
119.86	-0.01	0.1	0.74	0		0.02	-	0.03	0.73
119.96	0.01	0.16	0.73	0.06		0.01	-		0.43
120.06	0.09	0.1	0.82	0.05		0.05	-	0.03	-0.05
120.17	0.03	0.09	0.7	0.01		0.05	-		-0.07
120.27	-0.01	0.05	0.73	-0.01		-0.01	-	-0.01	0.04
120.37	0.03	0.08	0.68	0.02		0.08	-		-0.19
120.47	0.02	0.14	0.67	0.05		0.07	-	-0.02	-0.13
120.57	0.04	0.02	0.76	0.06		0.03	-		0
120.68	0.05	0.06	0.75	0.05		0.01	-	0.03	0.18
120.78	0.02	0.13	0.71	0.07		0.07	-		-0.03
120.88	0.02	-0.02	0.7	0.05		0.02	-	0.03	-0.03
120.98	0.03	0	0.67	0.07		0.04	-		-0.02
121.08	0.04	0.02	0.75	0.06		0.05	-	0	0.04
121.18	-0.02	0	0.63	0.05		-0.03	-		-0.01
121.29	0.03	0.02	0.72	0.05		0	-	0.03	0.03
121.39	0.03	0.04	0.67	0.02		0.03	-		0.01
121.49	0.03	0.07	0.75	0.06		-0.02	-	0.03	0.02
121.59	0.03	0.08	0.75	0.09		-0.01	-		0.07
121.69	0.02	0.02	0.7	0.06		0.13	-	0.02	0.02
121.79	0.01	0.1	0.73	0.05		0	-		-0.01
121.9	0.04	0.08	0.77	0.02		0.05	-	0	-0.03
122	0.03	0.05	0.72	-0.01		0.06	-		0.05
122.1	-0.02	0.03	0.74	0.02		0.06	-	0	0.08
122.2	0.02	0.05	0.73	0.05		0.05	-		-0.03
122.3	0.02	0.08	0.72	0.04		0.03	-	0.02	0.02
122.41	0.02	0.12	0.77	-0.01		0.06	-		0.02
122.51	0.02	0.07	0.71	0.01		0.06	-	-0.03	0.01
122.61	0.02	0.11	0.73	-0.05		0.02	-		0.08
122.71	-0.04	0.04	0.74	0.01		0.06	-	-0.01	0.08
122.81	-0.04	0.08	0.73	0.04		0.06	-		0.03
122.91	-0.03	0.09	0.76	0.02		0.08	-	0.02	-0.12
123.02	0.05	0.05	0.76	-0.04		0.07	-		-0.07
123.12	0.04	0.07	0.74	0.02		0.01	-	-0.01	0
123.22	0.06	0.01	0.75	0.03		0.04	-		0.02
123.32	-0.02	0.07	0.72	0.04		0.04	-	0	-0.06
123.42	0.05	0.03	0.72	0.03		0.06	-		-0.02
123.52	0	0.09	0.75	-0.03		0.06	-	-0.02	-0.04
123.63	0.03	0.07	0.73	0.03		0.1	-		-0.01
123.73	0.05	0.08	0.67	0.09		0.05	-	-0.05	-0.01
123.83	0.04	0.05	0.71	0.03		0.01	-		0
123.93	0.05	0.06	0.76	0		0.04	-	-0.04	0.05
124.03	0.05	0.11	0.75	0.04		0.03	-		0.03
124.13	0.02	0.09	0.72	0.03		0.06	-	-0.04	-0.02
124.24	0.04	0.1	0.72	0.05		0.02	-		0.03
124.34	0.05	0.12	0.68	0.04		-0.05	-	-0.03	0.03
124.44	0.02	0.13	0.76	0.05		0	-		0
124.54	0.75	0.13	0.76	0.03		0.01	-	-0.03	-0.03
124.64	0.78	0.07	0.75	0.02		0	-		-0.03
124.75	0.72	0.1	0.81	0.04		0.01	-	-0.05	-0.01
124.85	0.75	0.07	0.74	0.07		0.01	-		-0.02
124.95	0.66	0.15	0.74	0.05		0.01	-	-0.02	0.12
125.05	0.69	0.14	0.74	0.06		0.03	-		0.06
125.15	0.75	0.13	0.76	0.09		0.06	-	-0.02	0.1
125.25	0.69	0.06	0.74	0.15		0.05	-		0.08
125.36	0.7	0.1	0.76	0.11		0.05	-	-0.1	0.09
125.46	0.71	0.09	0.73	0.1		0.05	-		0.12
125.56	0.72	0.09	0.77	0.05		0.02	-	-0.04	0.05
125.66	0.68	0.11	0.69	0.06		0.04	-		0.01
125.76	0.65	0.04	0.81	0.11		0.06	-	0.06	0.13
125.86	0.72	0.07	0.76	0.02		0.07	-		0.04
125.97	0.69	0.06	0.73	0.09		0.03	-	-0.07	0.07
126.07	0.66	0.04	0.87	0.07		0.05	-		-0.01
126.17	0.74	-0.03	0.84	0.08		0.06	-	-0.04	0.04
126.27	0.78	0.19	0.86	0.09		0.03	-		-0.02
126.37	0.68	0.13	0.86	0.05		0.03	-	-0.04	-0.01
126.48	0.78	0.13	0.72	-0.01		0.02	-		0.01
126.58	0.74	0.11	0.73	-0.02		0.01	-	-0.02	0
126.68	0.77	0.1	0.66	0.05		0.02	-		-0.04
126.78	0.79	0.09	0.69	-0.02		0.01	-	-0.04	-0.09
126.88	0.8	0.14	0.69	0		0.03	-		-0.01
126.98	0.7	0.19	0.69	-0.01		0.04	-	-0.06	0.15
127.09	0.69	0.11	0.7	-0.01		0.02	-		-0.09
127.19	0.78	0.1	0.71	0.02		-0.02	-	0.03	0.01
127.29	0.65	0.07	0.68	0		0.03	-		-0.2
127.39	0.72	0.13	0.69	-0.05		0.05	-	0.01	-0.2
127.49	0.71	0.16	0.68	-0.04		0	-		-0.01
127.59	0.69	0.13	0.7	-0.01		0.03	-	-0.03	-0.09
127.7	0.71	0.13	0.72	-0.01		0.1	-		-0.03
127.8	0.69	0.12	0.72	0.04		0.06	-	-0.05	0.05
127.9	0.7	0.1	0.68	0.02		0.11	-		0.04
128	0.68	0.12	0.71	0.04		0.13	-	0.03	0.07
128.1	0.69	0.04	0.7	0		0.04	-		0.03
128.2	0.71	0.12	0.72	0.06		-0.01	-	-0.09	0.05
128.31	0.69	0.13	0.68	0.04		0.05	-		0.05
128.41	0.69	0.05	0.75	0.03		0.09	-	-0.01	0
128.51	0.71	0.13	0.71	0		0.06	-		0.06
128.61	0.69	0.16	0.67	0.06		0.06	-	0.04	0.12
128.71	0.71	0.1	0.7	0.05		0.09	-		-0.04
128.82	0.69	0.07	0.77	0.01		0.07	-	0.07	0.08
128.92	0.71	0.08	0.72	0.05		0.07	-		0.03
129.02	0.71	0.13	0.68	0.05		0.08	-	0.06	0.03
129.12	0.68	0.16	0.73	0.01		0.05	-		-0.06
129.22	0.68	0.24	0.73	-0.06		0.07	-	0.02	-0.01
129.32	0.7	0.15	0.71	0		0.07	-		-0.03
129.43	0.73	0.12	0.78	0.16		-0.03	-	0.02	-0.09
129.53	0.69	0.16	0.74	0.07		0	-		-0.05
129.63	0.68	0.1	0.72	-0.05		-0.01	-	0.03	0.16
129.73	0.68	0.16	0.78	-0.07		-0.06	-		0.07
129.83	0.68	0.13	0.71	0		-0.05	-	-0.02	-0.06
129.93	0.86	0.08	0.7	0.01		-0.04	-		0
130.04	0.86	0.07	0.74	0		-0.01	-	0.03	0.11
130.14	0.78	0.09	0.69	-0.02		-0.02	-		0.06
130.24	0.85	0.08	0.68	-0.03		-0.08	-	-0.02	0.1
130.34	0.68	0.1	0.72	0		-0.07	-		-0.08
130.44	0.67	0.08	0.7	0		-0.08	-	-0.08	0.09
130.55	0.65	0.01	0.7	-0.01		-0.08	-		-0.02
130.65	0.7	0.07	0.77	0.03		-0.05	-	-0.03	-0.04
130.75	0.67	0.06	0.69	-0.03		-0.06	-		0.04
130.85	0.66	0.02	0.71	0.04		-0.05	-	-0.02	0.03
130.95	0.66	0.02	0.72	0.04		0.03	-		-0.08
131.05	0.67	-0.05	0.65	0.04		-0.08	-	-0.04	0.02
131.16	0.7	-0.01	0.72	0.03		-0.11	-		-0.03
131.26	0.71	-0.08	0.74	0.04		0.07	-	-0.03	0.01
131.36	0.67	-0.01	0.73	0		-0.01	-		0.12
131.46	0.71	0.02	0.71	0.04		0.04	-	-0.07	0.04
131.56	0.64	-0.08	0.75	0.07		0.06	-		0.03
131.66	0.67	-0.12	0.7	0.03		0.07	-	0.01	0.02
131.77	0.73	-0.04	0.78	-0.01		0.03	-		0.05
131.87	0.74	-0.09	0.7	0.03		0.01	-	-0.03	0.6
131.97	0.71	-0.08	0.71	-0.05		0.07	-		0.46
132.07	0.71	0.09	0.72	-0.02		-0.05	-	-0.06	0.76
132.17	0.72	-0.03	0.77	0.01		0.04	-		0.48
132.27	0.73	0.09	0.71	0.08		0.04	-	0.1	0.43
132.38	0.72	0.09	0.78	0		-0.01	-		0.64
132.48	0.73	0.06	0.78	0.09		0.02	-	-0.02	0.33
132.58	0.71	0.06	0.69	0.08		0.05	-		0.06
132.68	0.71	0.07	0.74	0.04		0.03	-	0	0.7
132.78	0.72	0.05	0.68	0.12		0.03	-		0.5
132.89	0.74	0.08	0.78	0.09		0.03	-	0	0.71
132.99	0.72	0.08	0.77	0.11		0.04	-		0.5
133.09	0.69	0.06	0.7	0.01		0.03	-	0.06	0.89
133.19	0.67	0	0.77	-0.02		0.02	-		0.82
133.29	0.66	0.02	0.78	0.02		0.03	-	0.07	0.73
133.39	0.69	0.06	0.75	0		0.01	-		0.73
133.5	0.69	0.11	0.76	0.03		0.01	-	0.01	0.78
133.6	0.67	0.03	0.74	0		-0.06	-		0.72
133.7	0.69	0.08	0.75	0.01		-0.02	-	0.05	0.78
133.8	0.69	0.1	0.82	0		0	-		1
133.9	0.66	0.07	0.77	0.01		-0.04	-	0.04	0.64
134	0.62	0.1	0.76	0.01		0.03	-		0.28
134.11	0.71	0.02	0.79	0		0.09	-	0.06	0.3
134.21	0.67	0.02	0.78	0.02		0	-		0.54
134.31	0.62	0.11	0.78	0		0.07	-	0.05	0.36
134.41	0.74	0.09	0.83	-0.01		0	-		0.64
134.51	0.73	0.04	0.76	-0.03		0.05	-	0.04	0.7
134.62	0.72	0.09	0.75	0.03		0.09	-		0.07
134.72	0.74	0.08	0.77	0.02		0.05	-	-0.02	0.09
134.82	0.74	0.08	0.75	0		0.02	-		0.1
134.92	0.74	0.15	0.76	-0.01		0.13	-	0.04	-0.2
135.02	0.71	0.07	0.79	-0.02		0.05	-		0.25
135.12	0.73	0.13	0.75	-0.02		0.05	-	-0.04	0.18
135.23	0.76	0.04	0.77	0.81		0.02	-		0.17
135.33	0.74	0.02	0.76	0.82		0.05	-	-0.04	0.2
135.43	0.7	0.04	0.76	0.87		0.09	-		0.11
135.53	0.72	0.08	0.73	0.9		0.05	-	-0.01	0.22
135.63	0.68	0.09	0.71	0.75		0.07	-		0.07
135.73	0.74	0.12	0.79	0.88		0.04	-	-0.07	0.15
135.84	0.71	0.12	0.76	0.71		0.03	-		0.18
135.94	0.68	0.08	0.67	0.68		0	-	-0.04	0.21
136.04	0.7	0.09	0.85	0.77		0.03	-		0.17
136.14	0.59	0.06	0.67	0.83		0.02	-	-0.01	0.13
136.24	0.69	0.09	0.73	0.74		0.03	-		0.17
136.34	0.67	0.09	0.73	0.78		0.06	-	0.04	0.02
136.45	0.72	0.09	0.78	0.77		0.05	-		0
136.55	0.7	0.09	0.78	0.77		-0.01	-	-0.02	-0.03
136.65	0.68	0.03	0.71	0.78		0.04	-		-0.01
136.75	0.66	0.08	0.7	0.75		0.07	-	-0.01	-0.09
136.85	0.63	0.11	0.73	0.84		0.06	-		-0.1
136.96	0.68	0.06	0.74	0.76		0.07	-	0.13	0.06
137.06	0.61	0.08	0.8	0.77		0.07	-		0.03
137.16	0.65	0.05	0.78	0.84		0	-	0.07	0.11
137.26	0.79	0.11	0.76	0.79		0.06	-		-0.06
137.36	0.68	0.1	0.71	0.79		0.01	-	0.05	0.13
137.46	0.67	0.14	0.71	0.78		-0.04	-		0.01
137.57	0.69	0.1	0.75	0.82		0.02	-	0.12	0.05
137.67	0.69	0.09	0.75	0.77		-0.01	-		0.14
137.77	0.7	0.09	0.67	0.82		-0.03	-	0.06	0.23
137.87	0.72	0.12	0.73	0.8		0.02	-		0.17
137.97	0.73	0.14	0.68	0.78		0	-	0.3	0.15
138.07	0.68	0.11	0.59	0.78		0.01	-		0.13
138.18	0.72	0.05	0.68	0.78		0.01	-	-0.02	0.74
138.28	0.71	0.08	0.67	0.87		0.01	-		0.81
138.38	0.73	0.07	0.69	0.74		0	-	0.05	0.82
138.48	0.71	0.09	0.61	0.73		0.06	-		0.53
138.58	0.71	0.07	0.72	0.69		0.03	-	0.08	0.51
138.69	0.71	0.07	0.68	0.79		0.06	-		0.76
138.79	0.71	0.1	0.76	0.79		0.01	-	0.02	0.69
138.89	0.68	0.07	0.64	0.77		0	-		0.83
138.99	0.67	0.06	0.77	0.79		0.05	-	0.05	0.15
139.09	0.69	0.08	0.72	0.75		0.11	-		0.14
139.19	0.66	0.08	0.72	0.75		0.02	-	0.01	0.26
139.3	0.66	0.04	0.8	0.79		0.04	-		0.21
139.4	0.69	0.1	0.77	0.79		0.2	-	-0.05	0.12
139.5	0.7	0.05	0.76	0.84		0.06	-		0.23
139.6	0.63	0.01	0.72	0.78		0.06	-	0.08	0.06
139.7	0.67	-0.05	0.71	0.81		0.06	-		0.02
139.8	0.68	0.04	0.69	0.81		0.04	-	0.06	0.09
139.91	0.76	0.06	0.69	0.82		0.06	-		0.04
140.01	0.75	0.01	0.76	0.78		0.06	-	-0.04	-0.09
140.11	0.79	0.07	0.73	0.79		0.05	-		-0.09
140.21	0.72	0.07	0.7	0.78		0.03	-	-0.09	-0.04
140.31	0.75	0.02	0.76	0.82		0.04	-		-0.02
140.41	0.72	0.09	0.72	0.79		0.06	-	-0.03	0.02
140.52	0.76	0.08	0.76	0.8		0.09	-		-0.03
140.62	0.66	0.03	0.72	0.8		0.05	-	-0.04	0.09
140.72	0.69	0.07	0.74	0.8		0.06	-		0.03
140.82	0.67	0.12	0.66	0.81		0.07	-	0.03	-0.01
140.92	0.69	0.09	0.73	0.82		0.06	-		-0.01
141.03	0.73	0.08	0.65	0.75		0.01	-	0.03	0.01
141.13	0.69	0.08	0.66	0.81		0.05	-		0.01
141.23	0.68	0.08	0.69	0.72		0.05	-	0.02	0.1
141.33	0.7	0.11	0.67	0.72		-0.04	-		-0.05
141.43	0.68	0.08	0.58	0.79		0	-	0	0.02
141.53	0.67	0.08	0.65	0.73		0.04	-		-0.01
141.64	0.69	0.07	0.65	0.74		-0.04	-	0.03	-0.01
141.74	0.69	0.09	0.66	0.76		-0.07	-		-0.06
141.84	0.69	0.1	0.63	0.76		0.06	-	-0.02	-0.04
141.94	0.72	0.1	0.64	0.75		0.01	-		-0.14
142.04	0.69	0.09	0.64	0.74		0.02	-	-0.03	-0.08
142.14	0.68	0.12	0.64	0.75		0.11	-		0
142.25	0.74	0.07	0.65	0.72		0.08	-	-0.09	0
142.35	0.76	0.07	0.64	0.75		0.03	-		0
142.45	0.69	0.07	0.59	0.77		0.11	-	-0.05	-0.06
142.55	0.54	0.09	0.62	0.76		0.14	-		0
142.65	0.54	0.15	0.69	0.75		0.13	-	-0.05	0
142.76	0.71	0.1	0.71	0.75		0.08	-		-0.02
142.86	0.76	0.1	0.68	0.77		0.09	-	0.03	0.04
142.96	0.66	0.06	0.72	0.74		0.12	-		-0.06
143.06	0.73	-0.07	0.68	0.7		0.13	-	0.22	-0.09
143.16	0.69	0.07	0.68	0.77		0.11	-		-0.02
143.26	0.69	0.07	0.63	0.74		0.14	-	-0.01	-0.01
143.37	0	0.13	0.7	0.74		0.04	-		-0.07
143.47	0.03	0.04	0.64	0.74		0.09	-	-0.02	-0.2
143.57	-0.05	0.12	0.8	0.73		0.07	-		-0.04
143.67	0.02	0.07	0.56	0.75		0.13	-	0	0.76
143.77	-0.03	0.08	0.82	0.72		0.02	-		0.5
143.87	0.02	0.22	0.84	0.73		0.04	-	0.15	0.31
143.98	0.01	0.1	0.81	0.71		0.07	-		0.63
144.08	0.05	0.04	0.81	0.77		0.07	-	0.01	0.71
144.18	0.11	0.06	0.92	0.77		0.02	-		0.01
144.28	0.04	0.07	0.8	0.74		-0.02	-	-0.04	-0.05
144.38	0.07	0.01	0.78	0.72		-0.01	-		-0.02
144.48	0.07	0.01	0.83	0.74		0.01	-	-0.03	-0.07
144.59	0.04	-0.03	0.67	0.71		0.03	-		0.01
144.69	0.05	0.04	0.66	0.75		-0.01	-	0.08	-0.01
144.79	0.05	0.02	0.67	0.73		0.09	-		-0.06
144.89	0.04	0.01	0.76	0.73		0.08	-	0.02	0.02
144.99	0.06	0.03	0.67	0.75		0.04	-		0.03
145.1	0.05	0.02	0.71	0.74		0.04	-	-0.01	-0.03
145.2	0.07	0.01	0.64	0.71		0.12	-		0.08
145.3	0.05	0.11	0.64	0.75		0.14	-	0	-0.05
145.4	0.07	0.08	0.65	0.69		0.1	-		0.07
145.5	0.01	0.09	0.7	0.68		0.08	-	0	-0.09
145.6	-0.01	0.18	0.75	0.69		0.14	-		-0.03
145.71	0.02	0.08	0.81	0.71		0.05	-	-0.03	0
145.81	0.02	0.02	0.69	0.69		0.07	-		0.05
145.91	0	0.05	0.7	0.7		0.1	-	-0.01	-0.06
146.01	0.03	0.04	0.75	0.75		0.01	-		0.02
146.11	0.02	0.02	0.77	0.75		0.04	-	-0.05	0.2
146.21	-0.01	0.06	0.7	0.72		0.02	-		-0.01
146.32	0.02	0.07	0.74	0.7		-0.08	-	0.02	0.03
146.42	0.01	0.07	0.72	0.75		0.02	-		-0.2
146.52	0.04	0.05	0.77	0.74		0.03	-	-0.03	-0.08
146.62	0.03	0	0.59	0.75		0	-		-0.06
146.72	0.01	0.05	0.76	0.82		-0.02	-	-0.04	-0.2
146.83	0.04	0.03	0.84	0.74		-0.01	-		-0.02
146.93	-0.04	0	0.7	0.8		0.03	-	-0.03	0.04
147.03	0.01	0.04	0.73	0.85		0	-		0
147.13	0.03	0.01	0.73	0.81		0.02	-	-0.13	-0.1
147.23	0.04	0	0.77	0.81		0.03	-		-0.19
147.33	0.03	0.01	0.7	0.81		0.02	-	-0.16	-0.11
147.44	0.03	0.1	0.77	0.8		-0.02	-		0.14
147.54	0.02	0.07	0.78	0.81		0.03	-	-0.09	-0.01
147.64	0.03	0.08	0.68	0.81		0.04	-		-0.06
147.74	0.02	0.06	0.73	0.77		0.11	-	-0.11	-0.04
147.84	-0.02	0.07	0.69	0.8		0.04	-		0.12
147.94	0.02	0.05	0.76	0.82		0.08	-	0.02	-0.02
148.05	0.02	0.13	0.69	0.81		0.09	-		-0.2
148.15	-0.02	0.08	0.67	0.8		0.04	-	0.06	-0.14
148.25	-0.02	0.11	0.68	0.79		-0.06	-		-0.13
148.35	-0.02	0.2	0.68	0.74		0.01	-	0.05	-0.17
148.45	-0.04	0.1	0.71	0.8		-0.02	-		-0.2
148.55	-0.01	0.12	0.68	0.79		0.09	-	-0.02	-0.1
148.66	0.03	0.05	0.71	0.81		0.07	-		0.05
148.76	0.04	0.06	0.68	0.84		0.08	-	0.02	-0.06
148.86	0.02	0.06	0.68	0.76		0.08	-		-0.2
148.96	0.03	0.04	0.68	0.76		0.03	-	0.02	0.04
149.06	0.04	0.07	0.68	0.76		0.07	-		-0.13
149.17	0.02	0.02	0.67	0.76		0.08	-	0	-0.05
149.27	0.01	0.03	0.69	0.76		0.1	-		-0.01
149.37	0.13	0.1	0.68	0.74		0.09	-	-0.01	0.02
149.47	0.01	0.14	0.71	0.76		0.04	-		0.12
149.57	-0.01	0.11	0.66	0.78		0.05	-	0.03	0
149.67	0.01	0.09	0.63	0.86		0.09	-		0.14
149.78	0.03	0.14	0.74	0.86		-0.02	-	-0.02	0
149.88	0.03	0.17	0.74	0.85		-0.09	-		0.12
149.98	0.01	0.03	0.69	0.86		0.05	-	0.02	0.1
150.08	0.01	0.03	0.72	0.68		0.07	-		0.12
150.18	-0.01	0.05	0.75	0.79		0.07	-	0.01	0.14
150.28	0.01	0.08	0.78	0.76		0.07	-		0.14
150.39	0	0.08	0.74	0.76		0.08	-	0.07	0.12
150.49	0	0.04	0.77	0.75		0.08	-		0.1
150.59	0	0.1	0.79	0.77		0.05	-	-0.03	0.09
150.69	0	0.04	0.7	0.75		0.03	-		-0.11
150.79	0.01	0.13	0.82	0.77		0.03	-	-0.05	-0.2
150.9	-0.01	0.03	0.78	0.74		0.01	-		-0.04
151	0.01	0.12	0.74	0.83		0.03	-	-0.03	0
151.1	0	0.09	0.69	0.74		0.01	-		-0.05
151.2	-0.01	0.07	0.77	0.86		0.03	-	-0.03	0.01
151.3	-0.01	0.08	0.73	0.81		0.05	-		-0.2
151.4	-0.01	0.09	0.65	0.82		0.02	-	-0.07	-0.14
151.51	0.01	0.1	0.73	0.85		-0.02	-		0.09
151.61	-0.04	0.11	0.65	0.84		0.04	-	-0.02	0.19
151.71	-0.03	0.04	0.66	0.85		0.03	-		-0.09
151.81	0	-0.02	0.67	0.79		0.03	-	-0.01	0.18
151.91	-0.03	0.01	0.55	0.79		0	-		0.1
152.01	-0.1	-0.02	0.68	0.81		-0.03	-	0.01	0.07
152.12	-0.02	-0.01	0.7	0.81		-0.02	-		0.02
152.22	-0.01	0.04	0.64	0.81		-0.02	-	0.02	0.14
152.32	0.01	0.17	0.7	0.82		-0.03	-		0.22
152.42	-0.04	0.16	0.65	0.78		0.01	-	0.01	0.09
152.52	0.04	0.1	0.66	0.76		0.02	-		0.11
152.62	0.02	0.05	0.7	0.82		0.05	-	-0.02	0.08
152.73	0.01	0.09	0.69	0.76		0.09	-		0.14
152.83	-0.01	0.1	0.8	0.8		0.04	-	0.05	0.65
152.93	-0.01	0.16	0.7	0.69		0.06	-		0.55
153.03	-0.09	0.02	0.71	0.79		0	-	0.04	0.35
153.13	0.02	0.06	0.75	0.76		-0.02	-		0.37
153.24	0.02	0.07	0.69	0.78		0.03	-	-0.02	0.75
153.34	0.11	0.03	0.69	0.74		-0.01	-		0.65
153.44	0.02	0.05	0.71	0.77		0.01	-	-0.02	0.62
153.54	0.02	0.06	0.69	0.81		0.02	-		0.26
153.64	0.03	0.07	0.72	0.82		0.04	-	0.01	0.63
153.74	0.01	0.11	0.68	0.78		0.01	-		-0.12
153.85	0	0.11	0.65	0.79		-0.02	-	0.09	-0.13
153.95	0	0.11	0.65	0.8		0.04	-		-0.06
154.05	0	0.09	0.7	0.77		0.02	-	-0.02	-0.04
154.15	-0.01	0.08	0.61	0.77		0.04	-		-0.12
154.25	-0.07	0.11	0.65	0.76		0.03	-	0.08	-0.11
154.35	0.01	0.09	0.6	0.81		0.05	-		0.04
154.46	0.01	0.05	0.55	0.75		0.03	-	-0.01	-0.05
154.56	-0.02	0.06	0.61	0.74		0.01	-		-0.11
154.66	-0.03	0.09	0.62	0.76		0.03	-	0.04	-0.05
154.76	0	0.11	0.7	0.72		0.04	-		-0.04
154.86	0	0.1	0.61	0.69		0.01	-	-0.12	0.06
154.97	0.02	0.07	0.6	0.75		0.06	-		0.11
155.07	-0.02	0.1	0.75	0.7		0.02	-	-0.01	0.05
155.17	0.01	0.07	0.62	0.69		0.06	-		0.03
155.27	0.01	0.11	0.75	0.76		0.04	-	0	0.03
155.37	0.05	0.07	0.78	0.8		0.01	-		0.07
155.47	-0.02	0.08	0.67	0.79		0.01	-	0.01	0.09
155.58	0.03	0.1	0.86	0.79		0.05	-		0.22
155.68	0.03	0.11	0.81	0.84		0.04	-	-0.02	0
155.78	0.03	0.1	0.8	0.74		0.01	-		0.09
155.88	0.03	0.07	0.66	0.78		0.01	-	0.02	0.11
155.98	0.01	0.08	0.74	0.79		0.02	-		0.08
156.08	0.07	0.09	0.58	0.81		0.02	-	0.02	0.04
156.19	0.02	0.11	0.71	0.76		0.06	-		0.09
156.29	0.06	0.06	0.55	0.79		0.01	-	-0.01	0.05
156.39	-0.1	0.12	0.64	0.78		0.05	-		0.12
156.49	-0.05	0.12	0.68	0.78		0.02	-	-0.05	0.12
156.59	-0.08	0.1	0.59	0.79		0.03	-		0.16
156.69	0.01	0.13	0.84	0.81		0.05	-	-0.02	0.13
156.8	-0.03	0.05	0.76	0.81		0.06	-		0.07
156.9	-0.01	0.1	0.66	0.76		-0.01	-	0.01	0.08
157	-0.05	0.19	0.73	0.82		0.07	-		0.09
157.1	0.02	0.09	0.69	0.9		0.05	-	0.03	0.02
157.2	-0.02	0.06	0.74	0.81		0.08	-		-0.03
157.31	0.03	0.13	0.78	0.74		0.13	-	0	0.02
157.41	0.01	0.13	0.71	0.79		0.11	-		0.01
157.51	0	0.11	0.71	0.81		0.01	-	0.01	0.13
157.61	0.03	0.13	0.72	0.79		-0.01	-		0.02
157.71	0.07	0.11	0.73	0.83		0.05	-	-0.03	0.01
157.81	0.02	0.08	0.69	0.81		0.07	-		0.03
157.92	0.03	0.14	0.74	0.76		0.07	-	0.01	0.07
158.02	0.03	0.08	0.71	0.77		0.04	-		0.11
158.12	0.04	0.12	0.7	0.8		0.03	-	0.02	0.02
158.22	0.03	0.08	0.71	0.82		0.06	-		0.1
158.32	0.03	0.17	0.75	0.77		0.05	-	0.08	0.17
158.42	0.07	0.13	0.72	0.76		0.12	-		-0.07
158.53	0.02	0.1	0.75	0.74		0.07	-	0.03	0.25
158.63	0	0.05	0.76	0.72		0.08	-		0.07
158.73	0	0.04	0.71	0.74		0.04	-	0.03	-0.01
158.83	-0.02	-0.01	0.75	0.77		0.04	-		0
158.93	0	0.03	0.77	0.72		0.04	-	-0.06	0.03
159.04	0.03	0.15	0.75	0.74		0.05	-		0
159.14	0.01	0.11	0.72	0.71		-0.01	-	-0.01	0.09
159.24	-0.01	0.15	0.8	0.7		0.07	-		0.07
159.34	0	0.18	0.71	0.65		0.04	-	-0.03	0.08
159.44	0.01	0.11	0.74	0.72		0.02	-		0.09
159.54	0.02	0.09	0.7	0.76		-0.01	-	-0.04	0
159.65	-0.01	0.13	0.73	0.76		0.04	-		0.02
159.75	-0.02	0.11	0.77	0.69		0.03	-	-0.11	0.09
159.85	-0.01	0.11	0.03	0.79		0.03	-		0.09
159.95	-0.02	0.11	0.03	0.79		0.04	-	-0.03	0.13
160.05	-0.03	0.1	0.02	0.77		0.04	-		0.12
160.15	0.06	0.09	-0.06	0.79		0.02	-	-0.05	0.06
160.26	0.02	0.09	0.03	0.81		0.01	-		0.04
160.36	0	0.11	0.01	0.78		0.01	-	-0.03	0.07
160.46	-0.04	0.07	0.06	0.74		0.03	-		-0.18
160.56	0.01	0.09	0.07	0.79		0.05	-	-0.07	0.06
160.66	0.01	0.1	0.03	0.76		0.01	-		0.03
160.76	0.05	0.07	0.01	0.65		-0.01	-	-0.11	0.03
160.87	0.01	0.07	-0.02	0.78		0.04	-		0.05
160.97	-0.02	0.09	0.03	0.77		0.01	-	-0.01	0.06
161.07	0.01	0.09	0.06	0.78		0.03	-		0.15
161.17	0.08	0.1	0.09	0.78		0	-	-0.03	0.05
161.27	0.06	0.02	0.03	0.73		0.01	-		0.03
161.38	-0.03	0.07	0.06	0.8		-0.02	-	-0.04	0
161.48	-0.03	-0.01	0.06	0.86		0	-		0.08
161.58	-0.01	0.02	0.06	0.82		0.01	-	0.05	0.12
161.68	0.05	0.04	0.05	0.77		-0.02	-		0.14
161.78	0.01	0.06	0.07	0.74		0.01	-	0.07	0.08
161.88	-0.01	-0.07	0.02	0.82		0.02	-		0.05
161.99	0.06	-0.02	0.04	0.82		0.04	-	0.1	0.09
162.09	0.02	0.06	-0.03	0.79		-0.04	-		0.08
162.19	0.01	0.09	0.02	0.77		0	-	0.08	0.1
162.29	0.01	0.03	0.17	0.9		-0.04	-		0.09
162.39	0.06	0.07	-0.2	0.73		-0.04	-	0.04	0.07
162.49	0.06	0.07	0.04	0.76		0	-		0.03
162.6	0	0.15	0.05	0.77		0	-	0.08	0.05
162.7	0.01	0.06	0.1	0.74		0	-		0.05
162.8	0.03	0.05	-0.01	0.74		-0.01	-	0.08	-0.04
162.9	0	0.09	0.03	0.77		0	-		0.03
163	0.01	0.08	0.06	0.75		0.03	-	0.05	0.05
163.11	0.03	0.07	0.15	0.76		0.03	-		0.22
163.21	0.01	0.06	0.14	0.74		-0.02	-	0.14	0.02
163.31	0	0.07	0.12	0.75		0.04	-		0.03
163.41	0.04	0.06	0.08	0.73		-0.01	-	0	0.13
163.51	0.03	0.06	0.03	0.74		0	-		0.05
163.61	0.02	0.08	0.04	0.73		-0.04	-	0.09	-0.02
163.72	0.03	0.06	0.03	0.74		0.05	-		0
163.82	0	0.06	0.06	0.76		0.1	-	-0.11	0.12
163.92	0.02	0.05	0.05	0.8		0.06	-		0.09
164.02	0.05	0.07	0.22	0.77		0.05	-	-0.09	0.08
164.12	-0.02	0.06	0.18	0.72		0.02	-		0.18
164.22	0.05	0.03	0.21	0.8		0.07	-	0.01	0.15
164.33	0	0.05	0.07	0.72		0.1	-		0.1
164.43	0.03	0.06	0.11	0.82		-0.02	-	-0.14	0.15
164.53	-0.02	-0.04	0.01	0.86		-0.06	-		0.13
164.63	0.03	-0.02	0.04	0.91		-0.04	-	-0.11	0.04
164.73	-0.01	0.03	0.04	0.82		-0.01	-		0.06
164.83	-0.01	0.02	0.02	0.72		-0.05	-	-0.02	0.01
164.94	0.67	-0.02	0.04	0.78		0.01	-		0.24
165.04	0.68	0.02	0.07	0.71		0	-	0	0.02
165.14	0.67	0.01	0.03	0.65		0	-		0.06
165.24	0.68	0.03	-0.08	0.71		0.01	-	0.03	-0.17
165.34	0.7	0.03	-0.01	0.78		0.04	-		0.09
165.45	0.67	0.03	0.03	0.75		0.02	-	0.02	0.05
165.55	0.68	0.03	0.14	0.75		-0.01	-		0.02
165.65	0.69	0.06	0.01	0.7		0	-	-0.01	0.06
165.75	0.7	0.08	0.14	0.74		0.05	-		0.1
165.85	0.7	0.03	0.11	0.73		0.04	-	0.06	-0.08
165.95	0.67	0.08	0.06	0.78		0.02	-		-0.09
166.06	0.63	0.04	0.15	0.75		0.01	-	0.02	0.08
166.16	0.75	-0.01	0.08	0.71		0.01	-		0.06
166.26	0.75	0.02	0.1	0.76		0.03	-	0.07	-0.09
166.36	0.72	0.04	0.11	0.75		0.05	-		-0.13
166.46	0.69	-0.02	0.11	0.85		0.02	-	0.03	0
166.56	0.69	0	0.07	0.78		0.01	-		0.07
166.67	0.73	-0.01	0.11	0.76		0	-	0	0.31
166.77	0.74	-0.01	0.07	0.78		0.03	-		0.23
166.87	0.65	0.09	0.07	0.76		-0.01	-	-0.06	0.08
166.97	0.68	0.18	0.11	0.76		0.01	-		0.12
167.07	0.7	0.02	0.06	0.75		-0.02	-	0	0.07
167.18	0.67	0.01	0.06	0.78		-0.02	-		0.11
167.28	0.66	-0.02	0.04	0.79		0.1	-	0.02	0.1
167.38	0.66	0.06	-0.06	0.76		0.09	-		0.08
167.48	0.67	0.09	0.07	0.77		0.08	-	0	0.25
167.58	0.67	0.05	0.05	0.76		0.07	-		0.06
167.68	0.7	0.12	-0.15	0.61		0.12	-	-0.02	0.08
167.79	0.74	0.07	0.01	0.71		0.13	-		0.08
167.89	0.68	0.11	0.03	0.71		0.11	-	0.03	0.13
167.99	0.7	0.12	0.13	0.75		0.09	-		0
168.09	0.63	0.13	0.28	0.73		0.12	-	-0.02	-0.01
168.19	0.75	0.05	0.22	0.73		0.24	-		-0.01
168.29	0.6	0.03	0.04	0.7		0.05	-	-0.04	0.07
168.4	0.67	-0.06	0.12	0.75		0.09	-		0.02
168.5	0.77	-0.17	0.09	0.73		0.12	-	0.05	0.03
168.6	0.81	0.12	0.11	0.76		0	-		0.02
168.7	0.69	0.21	0.07	0.72		-0.01	-	0	0.01
168.8	0.76	0.12	0.05	0.74		0.01	-		-0.03
168.91	0.73	0.13	0.05	0.78		0.03	-	-0.03	-0.03
169.01	0.73	0.11	0.03	0.78		-0.08	-		-0.12
169.11	0.74	0.03	0	0.78		0.02	-	0.07	-0.04
169.21	0.79	0.05	0.06	0.78		-0.02	-		0.02
169.31	0.73	0.1	0.06	0.78		0.03	-	0.1	-0.06
169.41	0.75	0.11	0.05	0.78		0.06	-		0.01
169.52	0.74	0.1	0.02	0.73		0.07	-	0.09	-0.06
169.62	0.73	0.09	0.05	0.78		0.1	-		-0.05
169.72	0.74	0.04	0.06	0.76		0.09	-	0.09	0.01
169.82	0.74	-0.04	0.03	0.79		0.06	-		-0.11
169.92	0.71	0.11	0.04	0.76		0	-	0.11	0.01
170.02	0.7	0.04	0.01	0.7		0	-		-0.04
170.13	0.7	0.09	0.01	0.78		0.03	-	0.12	0.09
170.23	0.68	0.13	0	0.84		-0.03	-		-0.11
170.33	0.71	-0.06	0.08	0.75		-0.1	-	0.06	0.15
170.43	0.74	-0.05	0.05	0.76		0	-		0.08
170.53	0.7	-0.02	0.14	0.81		-0.06	-	0.01	0.06
170.63	0.75	0.01	0.05	0.79		0.06	-		0.14
170.74	0.71	0.01	0.08	0.76		0	-	0.07	0.13
170.84	0.73	0.02	0.06	0.78		0.04	-		0.17
170.94	0.69	-0.03	0.06	0.79		0.05	-	0	0.17
171.04	0.65	0.02	0.12	0.79		0.07	-		0.16
171.14	0.73	0.01	0.06	0.77		0.05	-	0.1	0.09
171.25	0.68	0.01	0.09	0.76		0.08	-		0.1
171.35	0.66	0.05	0.06	0.77		0.09	-	0	0.16
171.45	0.7	0.04	0.08	0.79		0.08	-		0.13
171.55	0.75	0.02	0.06	0.8		0.06	-	-0.03	0.1
171.65	0.64	0.01	0.11	0.82		0.04	-		0.09
171.75	0.69	-0.03	0.12	0.84		0.03	-	0.15	0.11
171.86	0.62	-0.06	0.03	0.77		0.05	-		0.09
171.96	0.7	-0.02	0.07	0.85		0.02	-	0.07	0.09
172.06	0.67	-0.07	0.21	0.84		0.05	-		0.11
172.16	0.68	-0.06	0.07	0.88		0.05	-	0.07	0.14
172.26	0.78	-0.06	0.16	0.9		0.05	-		0.12
172.36	0.64	0.02	0.09	0.76		0.05	-	0	0.09
172.47	0.77	-0.01	0.1	0.83		0.05	-		0.1
172.57	0.75	0.01	0.06	0.75		0.07	-	0.31	0.12
172.67	0.7	-0.01	0.07	0.78		0.09	-		0.05
172.77	0.86	0.06	0.08	0.69		0.06	-	0.37	0.1
172.87	0.77	0.1	0.03	0.78		0.07	-		0.03
172.97	0.73	0.08	0.08	0.8		0.05	-	0.25	0.05
173.08	0.71	0.09	0.09	0.79		0.06	-		0.11
173.18	0.73	0.05	-0.03	0.75		0.05	-	-0.01	0.01
173.28	0.77	0.07	0.06	0.77		0.02	-		0.08
173.38	0.73	0.04	0.09	0.74		0.03	-	-0.01	0.3
173.48	0.74	-0.02	0.07	0.77		0.04	-		0.16
173.59	0.73	0.09	-0.07	0.77		0.05	-	-0.08	-0.2
173.69	0.7	-0.02	0.08	0.72		0.04	-		0.02
173.79	0.75	-0.06	0.03	0.78		0.08	-	-0.03	0.21
173.89	0.7	-0.04	0.07	0.72		0.04	-		0.14
173.99	0.7	-0.05	0.06	0.78		0.03	-	-0.09	0.12
174.09	0.75	-0.03	0.1	0.74		0.05	-		0.18
174.2	0.77	0.01	0.07	0.76		0.03	-	-0.06	0.16
174.3	0.77	-0.03	0.07	0.76		0.04	-		0.19
174.4	0.71	0.06	0.04	0.77		0.05	-	-0.03	0.2
174.5	0.71	0.1	0.07	0.74		0.04	-		0.29
174.6	0.71	0.09	0.1	0.74		0.02	-	-0.03	-0.16
174.7	0.72	0.01	0.04	0.78		0.01	-		-0.08
174.81	0.75	0.06	0.08	0.73		-0.01	-	-0.05	-0.2
174.91	0.73	0.09	0.09	0.73		0.01	-		-0.2
175.01	0.72	0.02	0.11	0.7		-0.03	-	-0.03	-0.05
175.11	0.66	0.01	0.09	0.74		0.01	-		-0.03
175.21	0.76	0.01	0.04	0.73		-0.01	-	-0.01	0.06
175.32	0.76	-0.02	0.06	0.75		0.03	-		0.04
175.42	0.71	-0.02	0.08	0.75		0	-	-0.12	0.06
175.52	0.72	0.01	0.05	0.73		-0.04	-		0.1
175.62	0.73	0.01	0.07	0.77		-0.01	-	-0.11	0.03
175.72	0.73	-0.03	0.09	0.75		0.02	-		0.03
175.82	0.76	-0.01	0.03	0.76		0.01	-	-0.07	0.06
175.93	0.74	0.02	0.04	0.75		0.08	-		0.03
176.03	0.73	0.04	0.03	0.79		0.05	-	-0.06	0.04
176.13	0.73	-0.05	0.1	0.78		0.06	-		0.03
176.23	0.68	-0.13	0.11	0.79		0	-	-0.09	0.26
176.33	0.73	-0.05	0.11	0.75		-0.01	-		0.06
176.43	0.66	-0.05	0.06	0.73		0	-	0.04	-0.08
176.54	0.66	-0.04	0.03	0.76		0	-		-0.01
176.64	0.65	-0.06	0.12	0.73		-0.03	-	-0.11	0.04
176.74	0.71	-0.02	0.1	0.76		0.01	-		0.04
176.84	0.71	-0.06	0.12	0.78		-0.07	-	0.12	0.04
176.94	0.68	-0.03	0.13	0.76		0	-		0.05
177.04	0.67	-0.04	0.06	0.73		0.01	-	0.14	0.04
177.15	0.69	0.03	0.1	0.77		-0.06	-		0.12
177.25	0.61	0	0.12	0.76		-0.1	-	0.14	-0.02
177.35	0.71	0.06	0.07	0.77		0.04	-		0.16
177.45	0.68	-0.01	0.1	0.76		-0.03	-	0.12	0
177.55	0.68	0.06	0.12	0.76		0.05	-		0.22
177.66	0.69	-0.01	0.08	0.76		0.04	-	0.17	0.13
177.76	0.69	-0.01	-0.03	0.76		0.06	-		0.07
177.86	0.64	0.13	0.05	0.76		-0.01	-	0.1	0.09
177.96	0.69	-0.04	-0.04	0.74		0.06	-		0.13
178.06	0.61	0.06	0.01	0.81		0.05	-	0.06	0.44
178.16	0.73	-0.04	0	0.81		0	-		0.61
178.27	0.68	0.03	-0.03	0.77		0.06	-	0.11	0.35
178.37	0.68	-0.03	0.08	0.76		0.1	-		0.81
178.47	0.67	0.05	0.07	0.76		0.08	-	0.13	0.79
178.57	0.76	0.05	0.05	0.79		0.06	-		0.47
178.67	0.71	0.03	0.09	0.82		0.12	-	0.14	0.28
178.77	0.74	-0.01	-0.01	0.76		0.11	-		0.49
178.88	0.73	0.07	0.02	0.78		0.07	-	0.04	0.13
178.98	0.7	0.01	0.07	0.79		0.16	-		0.13
179.08	0.72	0.03	0.02	0.81		0.06	-	0	0.07
179.18	0.66	0.03	0.05	0.85		0.08	-		0.06
179.28	0.71	0.03	-0.03	0.81		0.03	-	0.09	0.08
179.39	0.68	-0.07	0.09	0.78		0.1	-		0.33
179.49	0.67	0.03	0.04	0.78		0.01	-	0.04	0.21
179.59	0.69	-0.02	-0.04	0.8		0.03	-		0.08
179.69	0.67	-0.05	0.04	0.8		0.09	-	0	0.17
179.79	0.65	-0.03	0.05	0.75		-0.01	-		0.1
179.89	0.64	0.03	0.11	0.8		0.01	-	-0.14	0.04
180	0.7	-0.04	0.04	0.8		0	-		0.02
180.1	0.69	-0.06	0.05	0.8		-0.01	-	-0.01	0.06
180.2	0.64	-0.03	0	0.7		0.04	-		0.04
180.3	0.71	-0.03	0.04	0.81		0.02	-	-0.03	-0.03
180.4	0.71	-0.02	0.08	0.7		0.01	-		-0.05
180.5	0.73	-0.01	0.1	0.72		0.04	-	-0.06	-0.01
180.61	0.72	-0.04	0.07	0.75		0.03	-		-0.03
180.71	0.7	-0.05	-0.01	0.75		0.06	-	0.01	-0.13
180.81	0.72	0.03	-0.05	0.75		0.07	-		-0.04
180.91	0.7	0.05	-0.02	0.72		0.04	-	0.03	0.02
181.01	0.71	0.05	-0.02	0.7		0.04	-		0.02
181.11	0.72	0	0.11	0.76		0.02	-	-0.02	0.07
181.22	0.73	-0.07	0.05	0.76		0.06	-		-0.02
181.32	0.76	-0.03	0.08	0.76		0.01	-	0	0.35
181.42	0.68	0	0.07	0.77		0.01	-		0.56
181.52	0.75	-0.04	0.07	0.78		0.02	-	0.01	0.71
181.62	0.72	-0.01	0.08	0.78		-0.09	-		0.79
181.73	0.72	-0.11	0.11	0.72		0.08	-	0.06	0.6
181.83	0.71	-0.01	0.02	0.78		0.08	-		0.7
181.93	0.66	0	0.04	0.76		0.06	-	-0.02	0.75
182.03	0.59	-0.1	0.05	0.75		0.11	-		0.58
182.13	0.67	0.02	0.02	0.75		0.12	-	0.01	0.8
182.23	0.66	-0.03	-0.06	0.75		0.13	-		0.77
182.34	0.72	-0.02	0.01	0.77		0.14	-	0.1	0.76
182.44	0.74	-0.09	0.01	0.77		0.07	-		0.72
182.54	0.73	0.01	0.02	0.75		0.02	-	0.06	0.66
182.64	0.67	-0.08	0.07	0.7		0.09	-		0.73
182.74	0.74	0	0.09	0.71		0.01	-	0.04	0.66
182.84	0.72	-0.03	0.05	0.76		0.03	-		0.71
182.95	0.7	-0.07	0.09	0.73		0.1	-	0.05	0.67
183.05	0.76	-0.04	0.1	0.73		0.07	-		0.69
183.15	0.7	-0.12	0.07	0.74		0.09	-	0.07	0.69
183.25	0.71	-0.02	0.01	0.75		0.09	-		0.6
183.35	0.68	-0.03	-0.03	0.73		0.08	-	0.03	0.64
183.46	0.7	-0.03	0.01	0.79		0.08	-		0.66
183.56	0.73	-0.07	0	0.77		0.08	-	0.05	0.67
183.66	0.73	-0.08	0.06	0.77		0.1	-		0.5
183.76	0.71	-0.05	0.04	0.78		0.08	-	0.04	0.67
183.86	0.72	-0.06	0.05	0.77		0.09	-		0.21
183.96	0.63	0.04	-0.01	0.8		0.09	-	-0.01	0.21
184.07	0.67	0.04	0.11	0.81		0.1	-		0.1
184.17	0.71	0.03	0.13	0.81		0.09	-	0.04	0.18
184.27	0.63	0.03	0.07	0.84		0.08	-		0.48
184.37	0.68	0.07	0.07	0.81		0.08	-	0.04	0.23
184.47	0.67	0.02	0.03	0.87		0.07	-		0.2
184.57	0.61	-0.08	0.1	0.83		0.01	-	0.04	0.03
184.68	0.65	0.04	0.05	0.84		0.04	-		-0.04
184.78	0.65	-0.04	0.1	0.86		0.06	-	0.02	-0.03
184.88	0.68	-0.11	0.01	0.78		0.03	-		0.13
184.98	0.66	-0.05	0.02	0.82		0.07	-	-0.05	0.1
185.08	0.67	0.03	0.07	0.82		0.08	-		0.06
185.18	0.67	0.06	0.09	0.88		0.09	-	-0.05	0.05
185.29	0.69	0	0.1	0.84		0.02	-		0.07
185.39	0.67	0.03	0.1	0.78		0.12	-	0	0.03
185.49	0.67	0.04	0.03	0.83		0.1	-		0.09
185.59	0.68	0	0.02	0.87		0.05	-	0.01	0.03
185.69	0.7	0.04	0.08	0.87		0.11	-		0.13
185.8	0.7	0.02	0.15	0.84		0.11	-	-0.04	0.18
185.9	0.68	0.01	0.04	0.86		0.01	-		-0.03
186	0.67	0.01	0.11	0.86		0	-	0.08	-0.09
186.1	0.67	0.03	0.15	0.84		0.04	-		0.05
186.2	0.69	0.03	0.06	0.85		-0.04	-	-0.05	-0.02
186.3	0.74	-0.01	0.07	0.92		0.09	-		0
186.41	0.77	0	0.06	0.9		0.05	-	0.06	0.01
186.51	0.71	-0.03	0.08	0.84		0.05	-		-0.04
186.61	0.77	0.04	0.07	0.79		0.05	-	0.02	-0.06
186.71	0.71	0.01	0.06	0.86		0.05	-		-0.07
186.81	0.76	-0.01	0.11	0.86		0.07	-	0.08	-0.04
186.91	0.74	0.01	0.18	0.83		0	-		-0.03
187.02	0.71	0.17	0.1	0.86		0.08	-	0.04	-0.15
187.12	0.73	0.04	0.17	0.84		-0.05	-		-0.05
187.22	0.73	0.09	0.14	0.84		-0.02	-	0.07	-0.06
187.32	0.71	-0.02	0.08	0.88		-0.03	-		-0.09
187.42	0.75	0.01	-0.01	0.84		-0.03	-	0.1	-0.01
187.53	0.72	0.01	-0.02	0.83		0.02	-		0.09
187.63	0.73	-0.01	-0.02	0.82		0	-	0.17	-0.11
187.73	0.75	-0.01	-0.04	0.86		-0.05	-		-0.06
187.83	0.73	0.12	-0.1	0.82		-0.04	-	0	-0.04
187.93	0.68	0.02	-0.02	0.76		0	-		-0.09
188.03	0.63	-0.15	-0.01	0.8		0.07	-	-0.02	0.14
188.14	0.63	-0.01	0.01	0.82		0.08	-		0.19
188.24	0.6	0.07	0	0.83		0.06	-	0.05	0.16
188.34	0.67	-0.03	0	0.82		0.02	-		0.15
188.44	0.59	-0.03	0.01	0.82		0.02	-	0.01	0.26
188.54	0.68	0.02	-0.02	0.79		0.08	-		0.12
188.64	0.7	0	-0.02	0.82		0.01	-	0.02	0.24
188.75	0.64	-0.18	0.01	0.84		0.04	-		0.01
188.85	0.68	-0.07	0.08	0.79		0.02	-	0.02	0.19
188.95	0.69	-0.06	0.1	0.82		0.05	-		0.02
189.05	0.65	-0.04	0.09	0.78		0.05	-	-0.01	-0.01
189.15	0.67	-0.02	0.13	0.79		0.08	-		0.02
189.25	0.72	0	0.09	0.77		0.01	-	-0.05	0.04
189.36	0.66	0.07	0.11	0.79		0.03	-		0.14
189.46	0.66	0.06	0.13	0.77		0.07	-	0.01	0.07
189.56	0.71	-0.05	0.1	0.81		0.11	-		0
189.66	0.69	-0.08	0.12	0.83		0.05	-	0	0
189.76	0.67	-0.07	0.13	0.79		0.07	-		0.03
189.87	0.68	0.03	0.11	0.8		0.08	-	-0.03	0.07
189.97	0.7	0	0.12	0.77		0.04	-		0.1
190.07	0.72	-0.06	0.17	0.8		-0.02	-	-0.01	0.04
190.17	0.61	0.08	0.13	0.79		0.06	-		-0.03
190.27	0.67	0.09	0.1	0.79		-0.01	-	-0.02	0.01
190.37	0.68	0	0.1	0.77		0.02	-		0.08
190.48	0.71	-0.04	0.11	0.83		0.03	-	0.06	0.07
190.58	0.74	0.09	0.06	0.79		0.02	-		0.02
190.68	0.66	0.21	0.05	0.81		0.01	-	0.08	0.07
190.78	0.72	0.02	0.06	0.77		0.04	-		0.17
190.88	0.75	0.04	0.03	0.84		-0.02	-	0.05	0.22
190.98	0.71	0.05	0.06	0.74		-0.05	-		0.02
191.09	0.74	0.05	0.04	0.81		0.04	-	0.05	-0.05
191.19	0.74	0.04	0.04	0.75		0.02	-		0.02
191.29	0.72	0.06	0.07	0.76		0.02	-	0.01	0.1
191.39	0.69	0.03	0.05	0.78		0.03	-		0.03
191.49	0.71	0.01	0	0.78		0.04	-	0.04	-0.1
191.6	0.77	-0.02	0.1	0.77		0	-		-0.02
191.7	0.69	0.19	0.03	0.77		0.07	-	0.04	0
191.8	0.72	0.01	0.01	0.83		0.02	-		0.09
191.9	0.71	-0.04	0.08	0.79		0.04	-	-0.07	0.06
192	0.7	-0.02	0.06	0.81		0.03	-		-0.05
192.1	0.68	-0.06	0.04	0.83		0.06	-	0.02	0
192.21	0.64	-0.05	0.22	0.76		0.02	-		-0.01
192.31	0.71	-0.01	0.07	0.76		0.03	-	-0.01	-0.13
192.41	0.69	0.03	0.04	0.78		0.11	-		0.03
192.51	0.69	-0.04	0.12	0.74		0.14	-	0	0.01
192.61	0.72	-0.03	0.1	0.74		0.01	-		-0.12
192.71	0.69	0.02	0.04	0.75		0.02	-	0.01	-0.2
192.82	0.7	-0.05	0.1	0.77		0.02	-		-0.2
192.92	0.71	-0.04	0.11	0.75		0.04	-	0	0.12
193.02	0.72	-0.06	0.11	0.74		0.04	-		0.11
193.12	0.72	0	0.14	0.73		0.03	-	-0.02	0.25
193.22	0.73	-0.07	0.14	0.77		-0.02	-		0.14
193.32	0.72	-0.08	0.05	0.81		0.04	-	-0.04	0.09
193.43	0.72	-0.01	0.12	0.79		-0.07	-		0.22
193.53	0.73	0.04	0.1	0.8		0.02	-	-0.01	0.14
193.63	0.71	-0.02	0.11	0.79		-0.04	-		0.13
193.73	0.73	-0.2	0.11	0.81		-0.04	-	-0.02	0.17
193.83	0.74	-0.04	0.12	0.79		-0.05	-		0.15
193.94	0.74	-0.02	0.13	0.8		0.07	-	-0.02	0.07
194.04	0.71	-0.04	0.09	0.79		0.09	-		0.16
194.14	0.75	-0.03	0.13	0.83		0.04	-	0	0.17
194.24	0.73	-0.01	0.11	0.79		0.06	-		0.08
194.34	0.72	-0.04	0.01	0.81		0.1	-	0.02	0.16
194.44	0.76	-0.01	-0.04	0.82		0.06	-		0.11
194.55	0.72	-0.09	0.04	0.79		0.08	-	-0.08	0.17
194.65	0.71	-0.01	0.01	0.84		0.12	-		0.06
194.75	0.7	-0.04	-0.02	0.82		0.07	-	0	0.06
194.85	0.73	-0.02	0.06	0.81		0.1	-		0.06
194.95	0.72	-0.03	0.08	0.82		0.09	-	-0.02	0.12
195.05	0.74	-0.03	-0.02	0.77		0.14	-		0
195.16	0.64	-0.03	0.07	0.77		0.16	-	0.02	0.16
195.26	0.67	-0.04	0.1	0.73		0.07	-		0.12
195.36	0.65	-0.04	0.07	0.81		0.15	-	-0.02	0.06
195.46	0.68	0.01	0.05	0.83		0.12	-		0.05
195.56	0.67	0.02	0.07	0.79		0.06	-	-0.08	0.1
195.67	0.67	-0.03	0.04	0.78		0.03	-		0.03
195.77	0.71	-0.04	0.07	0.76		0.06	-	0.03	0
195.87	0.71	-0.02	0.03	0.76		0.06	-		0.03
195.97	0.66	-0.02	0.08	0.86		0.1	-	0.06	-0.02
196.07	0.76	-0.01	0.08	0.76		0.05	-		0.11
196.17	0.75	0.02	0.07	0.78		0.12	-	0.07	0.03
196.28	0.68	0.02	0.02	0.78		0.08	-		-0.12
196.38	0.64	-0.02	0.1	0.77		0.05	-	0.07	-0.13
196.48	0.68	0.02	0.04	0.82		0.03	-		0.05
196.58	0.7	0.02	-0.02	0.81		0.04	-	0.01	0.07
196.68	0.69	0.02	0.01	0.79		0.08	-		0.1
196.78	0.68	-0.03	0.02	0.76		0.07	-	0.03	0.07
196.89	0.72	0.03	0.04	0.8		0.09	-		0.02
196.99	0.69	0.1	0.05	0.79		0.05	-	0.03	0.03
197.09	0.72	-0.02	-0.01	0.86		0.08	-		-0.03
197.19	0.69	0	0.02	0.81		0.05	-	0.04	-0.07
197.29	0.68	0.03	0.04	0.83		0.05	-		-0.08
197.39	0.72	0.06	0.05	0.82		0.05	-	0.03	-0.01
197.5	0.73	0.02	0.03	0.76		0	-		0
197.6	0.71	-0.07	0.06	0.81		0.02	-	0.01	0.01
197.7	0.71	0.09	0.05	0.83		0.09	-		0.03
197.8	0.71	0.15	0.06	0.77		0.09	-	0.11	0
197.9	0.71	0.07	0.01	0.82		0.03	-		0.08
198.01	0.72	0.13	0.03	0.81		0	-	0.04	0.1
198.11	0.75	0.13	0.03	0.79		0	-		0.13
198.21	0.71	-0.06	0.02	0.8		-0.01	-	0.06	0.12
198.31	0.68	-0.05	-0.04	0.8		-0.02	-		0.06
198.41	0.7	0.07	0.01	0.83		-0.07	-	0.02	0.06
198.51	0.72	0.04	0.08	0.75		0	-		0.08
198.62	0.67	0.11	0.06	0.86		0.08	-	0.03	-0.09
198.72	0.68	0.07	0.05	0.84		0.07	-		-0.04
198.82	0.8	0.08	0.05	0.75		0.11	-	0.04	-0.07
198.92	0.72	0.09	0.05	0.71		0.09	-		-0.03
199.02	0.66	0.05	0.05	0.74		0.05	-	0.05	-0.09
199.12	0.69	0.09	0.03	0.73		0.06	-		-0.1
199.23	0.72	0.07	0.04	0.72		0.09	-	0.05	-0.05
199.33	0.68	0.11	0.05	0.73		0.04	-		-0.04
199.43	0.7	0.06	0.07	0.76		0.06	-	0.03	-0.09
199.53	0.71	0.09	0.02	0.74		0.05	-		-0.09
199.63	0.67	-0.09	0.01	0.76		0.02	-	0.01	-0.04
199.74	0.64	-0.05	0.05	0.75		0.04	-		-0.01
199.84	0.64	0.02	0.06	0.76		0.04	-	0.02	-0.01
199.94	0.71	-0.09	0.08	0.78		0	-		-0.05
200.04	0.58	0.03	0	0.75		0.04	-	0.08	-0.02
200.14	0.64	-0.03	0.03	0.78		0.07	-		0
200.24	0.62	-0.06	0	0.75		0.04	-	0.05	-0.04
200.35	0.7	-0.02	0	0.77		0.03	-		-0.04
200.45	0.67	-0.04	-0.03	0.8		0.05	-	0.12	-0.08
200.55	0.64	0	0.08	0.77		0.06	-		0
200.65	0.69	-0.03	0	0.77		0.07	-	0.05	0.04
200.75	0.64	-0.02	-0.03	0.8		0.07	-		0.09
200.85	0.64	0	0.05	0.75		0.01	-	0.07	0.06
200.96	0.76	0.01	0.1	0.78		0.02	-		-0.04
201.06	0.8	0	0.14	0.77		0.06	-	0.08	-0.02
201.16	0.7	0.05	0.14	0.8		-0.02	-		0.04
201.26	0.66	0.01	0.16	0.78		-0.05	-	0.06	-0.1
201.36	0.74	0.05	0.06	0.78		0.03	-		0.06
201.46	0.74	0.05	0.08	0.76		0.1	-	0.34	0.12
201.57	0.66	0.01	0.1	0.76		0.02	-		0.08
201.67	0.66	0.08	0.04	0.74		-0.02	-	0.17	0.13
201.77	0.64	0.13	0.08	0.78		0	-		0.09
201.87	0.68	0.06	0.02	0.76		-0.01	-	0.18	0.02
201.97	0.67	0.08	0.07	0.73		0.04	-		0.03
202.08	0.69	0.05	0.06	0.73		0.05	-	0.03	0.07
202.18	0.69	0.06	0.06	0.73		0	-		0.03
202.28	0.69	0.09	0.03	0.74		0	-	0.09	0.01
202.38	0.68	0.07	0.05	0.73		-0.07	-		-0.04
202.48	0.72	0	0.02	0.77		0.04	-	0.02	0.01
202.58	0.68	0	0.1	0.75		-0.01	-		0.07
202.69	0.67	0.05	0.06	0.73		-0.01	-	0.08	0.01
202.79	0.68	0	0.08	0.74		-0.03	-		-0.04
202.89	0.71	-0.04	0.07	0.72		0	-	0.01	0.07
[truncated: 1,938 more rows]

## Sheet: Figure 2b
Figure 2b
note 1: for empty cells no unbound or bound dwell time could be calculated because there are no defined start and end point within the observation time (these molecules do not appear in the scatter plot of Fig. 2b)
	EBS1*/IBS1*				EBS1*/dIBS1*
K+ (mM)	100				100
Mg2+ (mM)	10				10
	<t_zero> (s)	<t_high> (s)			<t_zero> (s)	<t_high> (s)
center	38.6	47.3			25.6	3.1
molecule nr.	<t_zero> (s)	<t_high> (s)		molecule nr.	<t_zero> (s)	<t_high> (s)
1	1.4			1	13.1	8
2	41.4	113.7		2	15.9	2.1
3	4.7	354.7		3	18.2	2.3
4	31.3	8.5		4	8.8	3.1
5	12.8	13		5	11.4	8.8
6	51.4	8.2		6	12.8	5.2
7	13.3	68.2		7	31.5	1.5
8	4.1			8	39.3	1.6
9	36	2.2		9	6.8	6.5
10	3.5			10	0.2	1.8
11	17.1			11	20.4	1.4
12	8.3			12	9.3	6.2
13		282.4		13	14.1	1.6
14		0.4		14	10.3	1.8
15	17.4	16.9		15	86.4	0.5
16	40.2			16		2.2
17	9	20.1		17	40.8	3.7
18	14.8	82.6		18	59.7	1.4
19	5.2			19	20.8	8
20	26.5			20	15.9	2.3
21	1.2	1.5		21	17.1	1
22	318.6			22	20.2	2.6
23	62.7	39.8		23	11.5	1.8
24	35.9	248.5		24	16.5	2
25	7.2			25		1.8
26	31.5	5.8		26	19.9	1.3
27	38.1			27	10.8	2.1
28	13.6			28	26.4	1.7
29	33.2	45		29	30.2	1.8
30	7.4	3.4		30	23.8	2
31	50.1	19		31	42.1	1.6
32	8	167.4		32	29.2	1
33	4.9			33	9.1	1.4
34	5.1	0.7		34	29.3	1.3
35	4.3			35	12.7	3.4
36	1.6	131.2		36	14	1.5
37	6.1			37	22.2	1.1
38	24.3			38	52	0.8
39	24	49.4		39	14.4	1.4
40	4.7			40	19.8	2
41	29.7			41	15.8	1.8
42	20.8			42	19.7	1.4
43	43.1			43	40.5	2.3
44	49	68.6		44	19.5	1.2
45	176.3	1.7		45	22.8	1.7
46	15.1	17.9		46	4.1	2.3
47	48.5	8.1		47	17.3	1.3
48	25.7	21		48	19.3	1.1
49	81.3	3		49		2.2
50	59.9	80.5		50	15.4	2.2
51	8.1			51	17.4	2
52	60.5	114.5		52	16.4	1.5
53	230.3			53	11.7	1.3
54	62.2	1.3		54	41.3	2.2
55	40.1	12.1		55	24.5	1.5
56	2.5			56		2.8
57	8.8	7		57	27.5	1.5
58	20.7	6.7		58	11.4	3
59	6.6	58.5		59	31.4	1.9
60	11.1	25.6		60	3.9	15.5
61	13	136.3		61	30.3	1.2
62	14.2			62	26.4	1.3
63	31.5	2.9		63	34.5	2.9
64	35.8	4.9		64	14.5	1.2
65	117.1			65	22.1	2.8
66	36.3	33.1		66	20.1	1.6
67		91.1		67	10.2	4.5
68	41.6	23.1		68	21.1	1.5
69	11.5	8.9		69	15.9	1.2
70	9.9	2.2		70	11.3	6
71	49.1	30.1		71	14.5	1.9
72	19.4			72	47.9	2.2
73	23.2	234.1		73	26.5	2.3
74	34.7			74	17	1.1
75	49.6	1		75	21.8	1.4
76	11.3	4.2		76	23.2	4.5
77	18.2	5.3		77	26.9	1.4
78	27.5			78	37.8	1.2
79	41.7			79	8.1	1.3
80	104.6			80	10.1	1.7
81	60.9	241		81	18	2
82	10.3	91.6		82	29.2	1.7
83	12.1	85.3		83	5.3	1.3
84	29.8			84	19.6	2.7
85	4.2			85	18.5	5
86	2.8	5.9		86	8	1.7
87	1.1			87	5.7	1.1
88	41.8			88	23.1	1.3
89	43.2	116.3		89	12.5	0.4
90		262.2		90	9.2	2.4
91	16.2	24.2		91	56.8	0.9
92	14.9			92	6.7	1.9
93	13.5	2.8		93		3.1
94	79.1			94	10.8	1.3
95	85.1			95	38.5	1
96	9.2	141.8		96		0.4
97	81.7			97	16.6	1.7
98	119.7			98	25.2	2.4
99	254	5.3		99	28.6	1.9
100	2	6.1		100	3.3	1.7
101	31.5	78.1		101	71.7	3.6
102		3		102	23.8	2.1
103	21.4	14.8		103	32.8	1.9
104		18.8		104	5.9	0.8
105	23.8	11.8		105	23.3	2.5
106	47.1	7.4		106	59.7	1.1
107	41.2	302.5		107	39.7	1.6
108	44.2	2		108	35	1.7
109	22.2			109	22	2.5
110		1.6		110	19.4	0.9
111	13.3			111	21.5	1.5
112	3.1			112	12.6	1.8
113	4.5			113	19.3	2
114	1.1			114	33	1
115	25.8			115	27.9	1.6
116	14.4	58.1		116	27.3	2.8
117	0.9			117	35.6	1.1
118	14.2			118	39.9	1.4
119	68.6	1.5		119	23.7	1.6
120	39.2	41.3		120	26.1	3.1
121	15.2			121	24.2	1.7
122	4.7	42.6		122	19.2	1.9
123	10.6			123	9.5	2.2
124	20.7			124	18.6	2.1
125	10.5			125	16.9	0.7
126	3.2	259.3		126	13.9	3.7
127	56.1			127	39.7	1.1
128	11.7	48.2		128	20.2	2
129	41.9			129	23.6	2.4
130	1.1			130	72.1	0.9
131	22.4			131	17.5	2.5
132	45.7	1.4		132	13.5	9
133	4.3			133	21.4	1.8
134	18.2			134	33.9	2.4
135	36.5	55.4		135	36.1	2.4
136	12.5	8.8		136	38.3	2
137	34.8	1.3		137	49.1	2.2
138	21.4	6.2		138	55.9	1.4
139	115.3	12.2		139	36	1.1
140	19.1	7.7		140	25.6	1
141	43.1	12.3		141	35.2	1.1
142	45.5			142	29	1.1
143	30.5	179.7		143	50.1	1.2
144	2.2			144	32.9	3.9
145	41.7	8.3		145	27	1.9
146	53.1	5.2		146	23.1	1.1
147	16.5	96.2		147	31.8	10.2
148	193.2	60.5		148	76.9	1.4
149	23.6	15.8		149		2
150	89.5	0.6		150	23.5	1.2
151	33.1	115.4		151	40.7	2.4
152	21.5	266.5		152	55.1	1.5
153	36.4			153	13.8	2.4
154	4.9			154	32.6	2.2
155	18.3	6.4		155	34.1	1.1
156	20.4	6.7		156	37.1	1.4
157	32.6	81.1		157	28.2	1.3
158	245.4	0.2		158	29	2.4
159	37.8	8.3		159	30.2	1.7
160		4.9		160	25.8	1.2
161	40	2.9		161	21.7	1.4
162	0.1	1		162	32.4	1.2
163	63.7	4.9		163	29.2	3.3
164	10.5	6.6		164	40.9	1.6
165	45.3	1.7		165	29.8	0.7
166	33	10		166	26.4	1
167	73.4	26.9		167	7.8	1.1
168	41.7	15.6		168	33.9	1.6
169	32.3	0.4		169	53.1	1.8
170	90.9	54		170	37.9	1.1
171	0.4	16.2		171	98.3	0.6
172		36.7		172	31.9	0.9
173	4.6	2		173	35.8	2.9
174	57.5	1.2		174	94	0.5
175		8.2		175	4.4	1.7
176	164.8	142.6		176	9.6	1.9
177		79.2		177	46.6	0.7
178	30.3	10.1		178	77.2	3.2
179	77.3			179		1.8
180	21.5	0.7		180	57.6	0.9
181	36.7	6.3		181	32	1
182	36.9	15.2		182	31	1.2
183	57.7	203.3		183	21.1	1.6
184	0.3	0.2		184	17.3	2.7
185	1.9	3.8		185	34.1	1
186	69.2	0.1		186	59.4	1.7
187	38.4	33.4		187	70.2	0.6
188	60.9	2.5		188	29.3	1.4
189	12.8	63.8		189	39.3	1
190	40.4			190	38.4	1.2
				191	27.2	1.5
				192	37.5	0.5
				193	32.5	1.1
				194	33.7	1
				195	35.6	2.3
				196	24.1	1.4
				197	56	1.4
				198	37.6	1
				199	37.2	1.6
				200	75.8	1.6
				201	37	0.8
				202	22.1	2.9
				203	29.9	3.6
				204		1.2
				205	30.3	1.3
				206	39.4	1.1
				207	23.5	1.7
				208	36.1	1.7
				209	44	1.5
				210	32.5	2.3
				211	24.1	1.4
				212	17	2.6
				213		1.8
				214	1.8	4.3
				215	49.7	1.4
				216	9.6	10.5
				217	14.3	2.7
				218	19.2	8.2
				219	5.3	4.5
				220	43.4	1.3
				221	74.8	1
				222	11.7	9.2
				223	8.8	1.6
				224	17.1	1.7
				225	16.1	22.2
				226	16.6	3.3
				227	19.7	2
				228	24.2	2.5
				229	5.3	1.5
				230	15.2	3.8
				231	13.8	1.1
				232	18.8	1.7
				233	27.5	4.8
				234	34.4	2.2
				235	10.5	2.1
				236	27.4	2.6
				237	20.2	1.3
				238	27.1	1.6
				239	10.5	6.2
				240	54.4	1.2
				241	37.4	2.8
				242	28.2	3
				243	42.1	1.8
				244	21.2	2.3
				245	49.9	2.6
				246	11.7	1.1
				247	30	1.5
				248	30.6	2.5
				249	24.7	1.2
				250	61.8	1.4
				251	16.7	2.5
				252	22.2	1.7
				253	47.5	1
				254	37.3	1.9
				255	10.5	2.8
				256	21.4	1.2
				257	18.3	3
				258	23	1.7
				259	10.6	2
				260	25.7	1.9
				261	23.2	4.9
				262	28.8	1.8
				263	36.5	2.9
				264	15.1	1.8
				265	53.1	1.1
				266	10.3	2.1
				267	20.4	1.7
				268	23.5	1.3
				269	22	2.5
				270	16.5	1.3
				271	22.9	10.5
				272	37	0.7
				273	15	3
				274	19.6	2.2
				275	18.4	2.7
				276	11.9	0.9
				277	27.4	1.3
				278	23.8	1.2
				279	40.9	1.4
				280	64.1	1.1
				281	22.6	0.7
				282	29.6	2
				283	40.7	2.1
				284	32.6	1.1
				285	13.6	0.9
				286	25.5	1.2
				287	52.2	1.4
				288	1.2	1.1
				289	15.4	1.5
				290	30	1.1
				291	27.1	1.1
				292	42.8	1.7
				293	59.4	1
				294	57.6	1.4
				295		0.4
				296	34.6	2.1
				297	20.6	1.4
				298	24.4	0.6
				299	47.7	1.5
				300	25.9	1.8
				301	66.3	1.9
				302	32.8	1.7
				303	13.7	1.6
				304	18.2	1.4
				305	49.7	0.8
				306	36.8	1.4
				307	19	2.2
				308	31.7	1.9
				309	14.6	2.6
				310	20.1	2.5
				311	16.7	0.8
				312	17.9	2
				313	46.9	1.9
				314	27.1	0.8
				315	14.2	26.4
				316	9.3	5.7
				317	29.9	0.6
				318	38.3	1.1
				319	7.1	5.8
				320	46.9	41.2
				321	39.6	180.9
				322	14.2	1
				323	8.7	12.3
				324	11.3	2.2
				325	11.2	5
				326	54.2	1.2
				327	23.6	2.1
				328	14	2.3
				329	1.2	127.6
				330	3.5	36.1
				331	18.8	1.9
				332	45.2	20.5
				333	21.6	12.2
				334	27.3	2.4
				335	58.4	1.4
				336	9.2	18.7
				337	3.9	4.3
				338		55.6
				339	7.4	25.6
				340	7.9	23
				341	27.1	2.3
				342	28.9	47.5
				343	1.1	22
				344	21.1	1.1
				345	28.2	1.2
				346	14.2	11.2
				347	7.3	1.7
				348	11.3	7.5
				349	19.4	7.9
				350	6	1.7
				351	38.7	2.9
				352	11.2	1.3
				353	8.2	5.1
				354	14.5	0.7
				355	45.9	2
				356	30.7	1
				357	93.4	6.9
				358	12.4	1.5
				359	11.7	1.6
				360	23.7	2.8
				361	22.2	1.2
				362	8.6	2.5
				363	43.1	1.2
				364	23	1.6
				365	30.1	0.6
				366	22.6	0.8
				367	64.3	1.2
				368	10.6	3.7
				369	14.5	2.4
				370	22.1	1.4
				371	36.9	1.3
				372	33.3	1.4
				373	20.1	2.7
				374	31.2	1.6
				375	30	1.4
				376	9.5	1.5
				377	31.8	1.7
				378	16.4	1.2
				379	25.4	1.6
				380	28.3	1.5
				381	30.8	3.1
				382	25.7	1.4
				383	12.2	1
				384	25.7	1.3
				385	39.7	2
				386	35.8	1.7
				387	154	1.6
				388	20.3	1.5
				389	18.1	2
				390	33.1	1.7
				391		0.2
				392	23	1
				393	29.6	2.1
				394	24.8	3.8
				395	17.4	1.6
				396		0.4
				397	16.3	2
				398	8.6	0.5
				399	10.5	1.1
				400	26.6	1.7
				401		2.8
				402	15.9	1.6
				403	20.8	0.8
				404	9.5	1.2
				405	12.1	1.5
				406	36.3	1.5
				407	18.3	1.4
				408	22.4	1.8
				409	21.6	1.5
				410	53.6	1.4
				411	33.2	2.2
				412	22.7	1.6
				413	27.1	4.9
				414	26.2	1.7
				415	27	1.5
				416	20.8	2.2
				417	38.4	1.5
				418	19.9	0.9
				419	34.1	1.8
				420	7.8	14.4
				421	6.8	6.6
				422	13.4	3.3
				423	21.7	2
				424	12.2	3.1
				425	6.1	6
				426	23.6	1.9
				427	17.5	2.6
				428	26.5	1
				429	14.3	2.2
				430	25.5	1.5
				431	19.9	1.1
				432	22.9	2.7
				433	28.7	1.9
				434	13.6	1.8
				435	23	1.4
				436	17.1	1.3
				437	19.5	0.8
				438	18.5	1.1
				439	24.8	1.6
				440	24	1.2
				441	23.9	3.5
				442	5.8	1.7
				443	21.8	1.8
				444	36.4	1.3
				445	20.6	1.5
				446		0.8
				447	42.2	1.9
				448	17.6	1.6
				449	18.5	1.3
				450	31.5	1.2
				451	17.3	1.8
				452	27.2	1.6
				453	24.2	1.3
				454	5.9	9.9
				455	15.5	1.1
				456	16.9	1.8
				457	22.1	1.5
				458	15.6	3.5
				459	25.8	1.4
				460	17.1	1.9
				461	21.7	2.5
				462	49	2.3
				463	25.5	3.9
				464	17.8	2.9
				465	22.1	0.9
				466	60.5	0.7
				467	24.7	1.8
				468	15.5	1.8
				469	16.7	1.4
				470	30.8	1
				471	11.3	3.1
				472	10.1	6.2
				473	20.4	1.9
				474	23.1	1.7
				475	25.2	1.2
				476	17.6	1.8
				477		0.6
				478	27.7	1.2
				479	10.7	1.3
				480	24.2	2.2
				481	32.9	1.7
				482	7.6	1.5
				483	14.8	1.5
				484	17.1	1.1
				485	12.8	3.3
				486	22.9	3.3
				487		2.2
				488	14.1	2.6
				489	22.6	2.3
				490	25.5	1.4
				491	10	8.9
				492	14.9	1.5
				493	41.1	1.6
				494	17.7	1.8
				495	7.7	2
				496	21.8	1.3
				497	4.3	0.4
				498	14.6	0.9
				499	4.9	2.5
				500	36.8	1
				501	3.3	6.1
				502	19.4	1.2
				503	17.5	2.2
				504	31.5	1.2
				505	12.6	1.8
				506	8.2	1.9
				507	18.5	1.3
				508	28.2	2.6
				509		2
				510	9.4	2
				511	13.4	17.8
				512	22	1.4
				513	23.4	4.8
				514	2.4	3
				515	57.4	1.1
				516	12.7	6.2
				517	14.3	1.7
				518	21.9	1.8
				519	52	9.8
				520	8	3.9
				521	17.6	1.3
				522	12.9	5.4
				523	28.7	2.7
				524	21.8	1.9
				525	31.3	1.8
				526	26.5	1.6
				527	24.9	2.6
				528	20.1	2.4
				529	15.4	1.4
				530	63.4	6.8
				531	29.2	1
				532	31.4	1.2
				533	34.7	1.8
				534	6.2	1.8
				535	22.9	1.9
				536	24.7	1.6
				537		0.2
				538	18.9	2.1
				539	19.5	1.9
				540	19.6	2.1
				541	5.6	2.2
				542	21.4	1.7
				543	29	10.2
				544	19.5	1.3
				545	11	25.4
				546		3.1
				547	8.4	1.8
				548	16.1	3
				549	14.8	1.8
				550	23.2	1.7
				551	48	1.1
				552	27	2.1
				553	56.6	0.9
				554	14.1	5.5
				555	16.5	1.4
				556	17.6	1.8
				557	6.2	7.6
				558	6.1	3.1
				559	24.9	1.8
				560	82.7	1.9
				561	13	1.4
				562	30.5	2.3
				563	38.1	1.6
				564	21.6	1.6
				565	32.7	1.4
				566	14.1	5.1
				567	16.9	41.6
				568	35.8	1.6
				569	29.2	2.7
				570	19.5	1.2
				571	27.6	2
				572	78.1	0.7
				573		2
				574	27.7	2.3
				575	30	1.7
				576	24.3	1
				577	25.2	1
				578	22.3	1.1
				579	107.1	1.8
				580	264.7	0.6
				581	31.2	1.2
				582	13	1.6
				583	4	4.3
				584	30.4	1.9
				585	35.5	2.6
				586	71.2	1.3
				587	28.3	2.8
				588	19.2	1.2
				589	15.8	2.4
				590	49.4	2.6
				591	39	2.9
				592	39.5	1.2
				593	50.1	0.9
				594	60.4	1.5
				595	21.2	3.3
				596	8.9	3
				597	14.3	2.1
				598	19.7	2.3
				599	37.7	2.1
				600	14.7	1.6
				601	24.7	0.9
				602	13.4	1.7
				603	21.2	2
				604	40.4	1.6
				605	12.3	1.9
				606	34.5	2.9
				607	25.7	1.4
				608	26.9	2.4
				609	16.4	2.4
				610	26.4	1.6
				611	39.9	2.3
				612	14.5	2.6
				613	31.8	6
				614	35.6	1.3
				615	24.1	4.1
				616	24.5	0.3
				617	29.3	2.1
				618	42.9	0.9
				619	34.6	3.7
				620	18.1	2.2
				621	23.6	1.3
				622	18.4	5.2
				623	25.6	1
				624	30.4	1.8
				625	22.8	1.6
				626	20.6	3.3
				627	13.9	2.3
				628	26.5	1.7
				629	78.8	1.6
				630	26.5	1
				631	16.9	1.1
				632	5.2	3.9
				633	14.3	1.6
				634	22.7	1.4
				635	14.7	1.6
				636	22.1	3.1
				637	18.4	2.4
				638	28.9	1.8
				639	20	2.2
				640	16.9	1.3
				641	15.2	2.8
				642	17.7	2.1
				643	31.4	2.7
				644	14.4	1.5
				645	30.2	1.5
				646	25.2	1.6
				647	26.5	0.9
				648	24.5	1.8
				649	22.8	1.2
				650	42.1	1.5
				651	29	2.3
				652		3.7
				653	31.7	1.7
				654	24.8	1.1
				655	26.4	2.3
				656	45.2	1.1
				657	21.8	3.1
				658	30	1.4
				659	34.6	1.5
				660	36.2	2
				661	30.1	0.9
				662	14.4	2.3
				663	46.5	1.5
				664	5.1	2.1
				665	33.7	1.1
				666		1.2
				667	83.1	1.8
				668	38.4	1.3
				669	20	2.2
				670	11.7	5.6
				671	28.4	0.9
				672	13.7	26.5
				673	11.9	17
				674	4.4	19.7
				675	6	4.4
				676	10.2	3.9
				677	11.5	5.7
				678	15.1	2.1
				679	10	3.4
				680	40.3	1.4
				681	6.1	1.6
				682	9.2	4.1
				683	21.4	7.8
				684	39.8	11.1
				685	27.5	4.2
				686	6.7	1.1
				687	27.1	9.6
				688	4.2	15.5
				689	8.3	1.4
				690	19.8	3.2
				691	20.1	3.2
				692	28.5	8.7
				693	19.1	1.4
				694	30.7	1.2
				695		188.4
				696	15.9	2.1
				697	132.3	0.9
				698	11.4	1.7
				699	14.9	1.7
				700	11.6	7.3
				701	22.9	11.5
				702	5.8	2.8
				703	6.4	17.3
				704	42.5	1.7
				705	28.4	1.9
				706	3.7	6.8
				707	20.9	1.3
				708	32	1.1
				709	56.1	0.7
				710	31.3	2.2
				711	36.5	1.3
				712	10.2	8.1
				713	27.1	1.5
				714	26.2	2.2
				715	70.2	1.5
				716	35	14.3
				717	20.1	1.3
				718	48	0.9
				719	8.7	5.4
				720	6.5	7.3
				721	19.4	1.3
				722	17.3	2.1
				723	30.4	1.4
				724	15.6	7.1
				725	16.7	1.3
				726	11.9	36.8
				727	18.5	1.6
				728	24.9	1.4
				729	30.4	1.2
				730	52.8	1.2
				731	32.8	1.7
				732	65.7	2.3
				733	10.8	2.8
				734	15.7	1.9
				735	20.8	2.4
				736	20.5	2
				737		1.8
				738	23.7	1.2
				739		5.9
				740	62.5	1.6
				741	36.5	0.9
				742	26.7	0.9
				743	29.4	1.5
				744	23.1	1.8
				745	28.4	2.6
				746	35.3	1
				747	19.8	2.4
				748	26.5	1.2
				749	28	1.4
				750	26.2	2.3
				751	33.2	1.5
				752	32.2	1.5
				753	30	1.3
				754	19	1.8
				755	67.8	0.8
				756	13.8	1.1
				757	23.7	1
				758	21.6	1.3
				759	12.9	1.1
				760	14.9	2.7
				761	26.3	2.3
				762	24.6	1.4
				763	27.1	1.3
				764	21.5	1.7
				765	6.1	3.4
				766	4.5	1.5
				767	27.4	1.7
				768	48.2	0.9
				769	41.6	1.2
				770	58.6	1.9
				771	14.1	1.5
				772	27	1.3
				773	21.2	1
				774	26.2	1.6
				775	13.8	2.2
				776	30.2	2.1
				777	20	2
				778	37	1.2
				779	21.8	2.8
				780	62.4	1
				781	8.5	1
				782	8.5	1
				783	41.8	1
				784	6.5	3.1
				785	12	7.4
				786	13.3	19.6
				787	13	3.5
				788	28.1	1.2
				789	18.1	2
				790	15.1	4.3
				791	36.8	1.1
				792	29.5	1.5
				793	10.6	1.6
				794	18.9	2
				795	17.4	2.5
				796	30.5	0.9
				797	26.2	1.4
				798	4.9	1.6
				799	20.3	1.8
				800	2.2	3.9
				801	32.8	0.9
				802	32.5	0.9
				803	22.3	1.6
				804	14.1	1
				805	25.1	1.4
				806	13.2	3.1
				807	41.8	1.6
				808	24.3	1.4
				809	14.3	1.2
				810	5.1	5.1
				811	28.1	1.4
				812	12.9	2.5
				813	11.1	1.5
				814	25.5	2.1
				815	16.2	4.6
				816	23	1.2
				817	29.2	2
				818	27.6	1.2
				819	16.7	2.4
				820	27.5	1.3
				821	26.1	1.4
				822	39.7	1.1
				823	17.2	1.8
				824	35.4	1.1
				825	20.5	1.8
				826	22.9	1.6
				827	23.3	1.1
				828	16.1	2.8
				829	20.9	1.2
				830	14.8	1.2
				831	32.2	1.3
				832	19.1	1.7
				833	16.9	2.8
				834	12.7	1.1
				835	10.2	4.7
				836	16.4	1
				837	10.1	2.1
				838	19.8	1.7
				839	7.9	0.8
				840		1.8
				841	42.6	1
				842	8	36.2
				843		1.4
				844	20.3	3.1
				845	26.8	1.3
				846		1
				847	22.7	4.4
				848	18.3	1.6
				849	18	1.5
				850	28	1.3
				851	45.5	1.4
				852	36.5	1.1
				853	35.6	1.7
				854	35.8	0.8
				855	16.4	2.2
				856	41	2.1
				857	38.9	1.3
				858	31.2	1.2
				859	91.6	1.5
				860	7	2.2
				861	50.5	2.9
				862	33.1	2.1
				863		0.6
				864	10.5	3
				865	23.2	2.3
				866	7.5	5.1
				867	22	1.3
				868	11.9	6.7
				869	20.9	2
				870	18.4	3.3
				871	16.1	1.8
				872	9.6	13.2
				873	18.5	3.4
				874	8.1	8.5
				875	30.9	2.3
				876	28	2.2
				877	16	1.7
				878	9.2	5.5
				879	34.6	0.9
				880	46.4	1
				881	21.6	3.5
				882	18	6.2
				883	27.5	1.7
				884	112	1
				885	6.7	2
				886	19.5	1.6
				887	30.8	2.1
				888	6.4	1.1
				889	7.1	1.2
				890	55.3	1.4
				891	25.5	2.6
				892	24.1	1.7
				893	11.1	12.3
				894	30.5	1.2
				895	23.3	1.6
				896	30.2	1
				897	28.9	1.3
				898	29.6	1.8
				899	26.8	1.6
				900	18.5	2.5
				901	26.3	0.9
				902	26.2	0.8
				903	46.2	0.9
				904	24.8	1.1
				905	61.7	1.5
				906	39.2	1.1
				907	15.1	1.9
				908	16.7	1.3
				909	228.9	2.2
				910	27.3	1.4
				911	24.2	3.2
				912	36.4	0.9
				913	35.7	1.3
				914	17.4	1.8
				915	31.6	1.9
				916	20	5
				917	17.5	3.2
				918	16.5	1.6
				919	19.4	2
				920	19.4	4
				921	24.5	2.8
				922	36.3	1.9
				923	11.4	1.3
				924	25.2	2.6
				925	14.8	1.2
				926	27	1.1
				927	5.4	1
				928	25.1	3
				929	13	1.3
				930	36.2	2
				931	40.3	0.7
				932	11.4	2
				933	39.7	0.5
				934	29.8	2
				935	22.5	2.6
				936	18.9	2.5
				937		2.8
				938	2.5	2.1
				939	109.5	0.6
				940		5.5
				941	19.9	1.6
				942	9.6	1
				943	6.7	0.6
				944	13	1.1
				945	12.3	8.9
				946	4.7	19.9
				947	17	1.4
				948	8.2	0.6
				949	19.3	17.7
				950		1.6
				951	20.2	6.2
				952	15.6	6.6
				953	23.1	5.8
				954	21.8	8.7
				955	20.8	3
				956	35.8	2.3
				957	41.5	1.7
				958		5.7
				959	34.9	1.1
				960		1
				961	30.3	1.7
				962	39.4	0.9
				963	19.9	0.9
				964	53	1.3
				965		1
				966	4	40.8
				967	5.8	1.8
				968	3.3	7.3
				969	34.1	1.7
				970	10.1	26.1
				971	16.4	10.7
				972	5.4	2.2
				973	11.8	7.6
				974	11.7	1
				975	4.7	16.6
				976	6	40.8
				977	14.7	1.9
				978	9.8	2.4
				979	12.1	2.6
				980	10	2.2
				981	7	1.4
				982	18.5	1.6
				983	16.2	2.9
				984	6.9	2.2
				985	20.1	3.2
				986	15.2	1.6
				987	37.5	1
				988	23.2	1.3
				989	5.9	13
				990	19	2.5
				991	25.2	12
				992	15.1	1.2
				993	7.1	7
				994	9.7	4.6
				995	19.6	1.7
				996	26.3	2.6
				997	57.9	1.9
				998	27.4	1.1
				999	53.1	1.3
				1000	41.5	2.5
				1001	42.2	1.4
				1002	28.7	1.9
				1003	24.8	1.9
				1004	81.2	1.5
				1005	27.7	1.6
				1006	53.4	1.2
				1007	23.4	1.8
				1008	31.3	1.3
				1009	6.7	1.8
				1010	38	1.4
				1011	28.5	1.3
				1012	15.4	1.1
				1013	35.8	1.4
				1014	31.9	1.2
				1015	40.5	1.1
				1016	20.4	1.3
				1017	25.1	1.5
				1018	11.7	2.6
				1019	31.3	0.7
				1020	12.7	1.4
				1021	3.3	2.6
				1022	19.4	1.1
				1023	58.1	2
				1024	17.4	2.5
				1025	9.6	1.9
				1026	36.1	1.5
				1027	8.5	2.8
				1028	19.3	1.1
				1029	21.9	1.6
				1030	43.4	1.4
				1031	44.6	0.7
				1032	24.5	1.2
				1033	9.4	2
				1034	24.3	6.2
				1035	11.7	5.2
				1036	25.8	3.7
				1037	15.7	2.1
				1038	6.6	1.4
				1039	18.6	2.2
				1040	33.5	2.3
				1041	13.6	2.3
				1042	5.8	3.4
				1043	20.7	1.5
				1044	6.1	1.2
				1045	13.4	2
				1046	28	1.6
				1047	12.9	1.7
				1048	56.8	1.9
				1049	18.8	2.8
				1050	7.7	2.7
				1051	30	2.2
				1052	21.1	1.9
				1053	15.5	1.4
				1054	30.8	1.2
				1055	18.9	2.1
				1056	20.3	2
				1057	18	2.1
				1058	33.9	1
				1059	56.9	1
				1060	20.6	1.5
				1061	14	1.3
				1062	26.5	2.7
				1063	17.9	1.7
				1064	46.7	1.2
				1065	339.2	1.4
				1066	16.4	1.6
				1067	39.1	0.5
				1068	29.2	1.5
				1069	52.7	1.8
				1070	29.6	1.6
				1071	26.7	1.4
				1072	3.1	0.6
				1073	12.3	1.2
				1074	56.6	4.1
				1075	15.8	1.9
				1076	23.7	1.6
				1077	17.4	1.4
				1078		1.6
				1079	6.2	1.3
				1080	18.7	2
				1081	32.9	0.9
				1082		2.8
				1083	10.4	0.9
				1084	90.8	2.3
				1085	22.6	4.4
				1086	23.4	1.2
				1087	28.9	2.6
				1088	14.1	1.6
				1089		0.2
				1090	14.4	1.2
				1091	23	3.1
				1092	14.7	1.7
				1093	10.3	1.3
				1094	22.3	1.8
				1095	13.1	4
				1096	12	1.9
				1097	5.1	3.2
				1098	9.4	4.5
				1099	12.6	2
				1100	20.8	1.6
				1101	11.5	1.5
				1102	20.2	2.2
				1103	42.7	2.7
				1104	29.5	1.1
				1105	17.3	3.1
				1106	11.3	2.4
				1107	10.5	29.4
				1108	12.5	1.3
				1109	22.5	1
				1110	39.1	1.8
				1111		3.1
				1112	8.6	11.8
				1113	46.5	1.3
				1114	33	1.4
				1115	3.5	7
				1116	33.2	67.9
				1117	31.5	0.9
				1118	24.8	1.6
				1119	31.4	2.3
				1120	4.6	4.6
				1121	15.9	3.7
				1122	4.9	13.1
				1123	30.6	1.6
				1124	20.8	1.6
				1125	9.9	2.3
				1126	35.1	1
				1127	15	2.2
				1128	22.2	6.4
				1129	29.9	1.1
				1130	36.5	1.7
				1131	10.3	1.1
				1132	44.8	0.5
				1133	37.8	0.7
				1134	25.2	1.1
				1135	6.2	1
				1136	23	2.5
				1137	21.5	1.2
				1138	34.9	0.9
				1139	24.4	1.1
				1140	43.1	1
				1141	22.4	1.8
				1142	21.4	1
				1143	42.3	2.3
				1144	15.2	1.8
				1145	9.6	2.4
				1146	24.4	1.5
				1147	29.4	2.3
				1148	29.1	1
				1149	19.2	1.9
				1150	62.9	1.1
				1151		0.6
				1152	22.6	1.8
				1153	30.9	0.9
				1154	42.5	1.2
				1155	41	1.5
				1156	9.6	2.9
				1157	22.4	5.5
				1158	14.7	7.2
				1159	6.5	1.7
				1160	9.6	3.3
				1161		0.6
				1162	16.6	3.6
				1163	1.2	0.9
				1164	5.6	8.6
				1165	14	2.5
				1166	19	1.7
				1167	25.8	1.1
				1168	11.6	6.8
				1169	34.6	1.1
				1170	19.2	1
				1171	12.1	1.9
				1172	23.8	1.7
				1173	21.6	1.4
				1174	17.2	4
				1175	30.7	2.3
				1176	15.3	1.6
				1177	23.3	1.8
				1178	13.9	2
				1179	28.9	1
				1180	43.7	0.2
				1181	6.6	1.5
				1182	19.7	1.3
				1183	13.6	1.8
				1184	30.6	1.5
				1185	22.8	2.1
				1186	22.4	1
				1187	13.7	1.7
				1188	13.6	1.7
				1189	36.2	1.3
				1190	26	1.3
				1191	9	4.7
				1192	7.9	1.3
				1193	16.8	5.6
				1194	3.9	1.7
				1195	1.2	0.8
				1196	18.8	1.5
				1197	26.5	1.2
				1198	12.7	2.3
				1199	25.3	1.4
				1200	20.8	2.1
				1201	7.5	2.3
				1202	14.8	1.9
				1203	23.1	1.7
				1204	20.1	1.8
				1205	6.6	1.8
				1206	27.1	1.8
				1207	14.8	2
				1208	18.7	2.3
				1209	12.7	2.9
				1210	31.1	3.2
				1211	5.1	2.1
				1212	18.8	4.7
				1213	10.6	2.4
				1214	15.3	1
				1215	26	2
				1216	24.9	0.7
				1217	37.4	1
				1218	27.9	1.7
				1219	27	1.8
				1220	22.2	1.4
				1221	31.3	1.3
				1222	65.7	1.4
				1223	89.8	2.4
				1224	30.3	1.6
				1225	38.2	1.4
				1226	13.4	2.2
				1227	21.2	1
				1228	17.7	4.7
				1229		2.2
				1230	12.8	3.2
				1231	7.9	4.3
				1232	24.7	1.1
				1233	40.2	1.5
				1234	3.1	0.8
				1235	11.7	1.4
				1236	6.7	1.8
				1237	4.3
				1238	8.3	2.3
				1239	6.8	9.2
				1240	10.7	8.4
				1241	50.3	1.9
				1242	7.2	1.8
				1243	13	4.6
				1244	16.7	3.1
				1245		2
				1246	19.3	1.5
				1247	23.1	3
				1248	10.8	3.5
				1249	1.8	4.3
				1250	14.9	1.2
				1251	11.2	0.9
				1252		6.3
				1253	35.1	1.2
				1254	22.5	1.4
				1255	17.2	2.9
				1256	10	2.5
				1257		2
				1258	35.2	1.4
				1259	10.1	3.4
				1260	52.1	1.1
				1261	10.1	6.7
				1262	9.7	17.7
				1263	7.3	1.8
				1264	38.3	1.7
				1265	5.3	2.4
				1266	64.8	5.6
				1267	20.8	1.6
				1268	40.1	3.5
				1269	22.9	3.2
				1270	17.1	4.3
				1271	19.2	1.4
				1272	20.9	3.5
				1273	22.6	1
				1274	9.3	1.8
				1275	12.1	2.5
				1276	12.8	3.3
				1277	25.8	2.3
				1278	45.4	0.4
				1279	16.8	2.3
				1280	33.6	3.7
				1281	7.1	1.6
				1282	95.1	1
				1283	23.2	1.2
				1284		0.8
				1285	24.7	1.4
				1286	38.1	1.7
				1287	55.6	1.3
				1288	55.1	1.1
				1289	28.2	1.8
				1290	41.2	1.3
				1291	21.6	1.3
				1292	25.9	1.5
				1293	21.2	1.7
				1294	24.1	1.8
				1295	18.9	2
				1296	30.2	1.5
				1297	28.2	1.1
				1298	38.1	1.5
				1299	43.6	2.1
				1300	30.4	1.6
				1301	19.6	1.5
				1302	5.3	1.4
				1303		0.6

## Sheet: Figure 2c
Figure 2c
	EBS1*/IBS1*									EBS1*/dIBS1*
K+ (mM)	1000	100	100	100	100	100	100	10		1000	100	100	100	100	100	100	10
Mg2+ (mM)	0	0	0.5	2.5	5	10	15	20		0	0	0.5	2.5	5	10	15	20
<t_zero> (s)	32.5	83.1	62.9	69.7	58.3	38.6	51.2	37.6		87.1	-	-	55	41.4	25.6	21.8	16.6
<t_high> (s)	19.4	21.11	32	40.8	46.61	47.26	58.16	59.27		0.4	-	-	1.5	2.4	3.1	3	3.2

## Sheet: Figure 2d
Figure 2d
	EBS1*/IBS1*			EBS1*/dIBS1*
K+ (mM)	100			100
Mg2+ (mM)	10			10
	value	2σ		value	2σ
Kd	5.34e-08	2.33e-08		5.93e-07	3.53e-08
	Kd,n	P(Kd,n)		Kd,n	P(Kd,n)
	4.3e-10	0.01		4.8e-10	0
	4.3e-10	0.02		2.5e-09	0
	4.6e-10	0.03		4.8e-09	0
	8.8e-10	0.03		4.9e-09	0
	1.7e-09	0.04		5.6e-09	0
	2.3e-09	0.05		7.3e-09	0
	2.8e-09	0.06		1.1e-08	0.01
	3.3e-09	0.07		1.1e-08	0.01
	3.5e-09	0.08		1.1e-08	0.01
	3.5e-09	0.09		1.2e-08	0.01
	3.9e-09	0.09		1.2e-08	0.01
	3.9e-09	0.1		1.3e-08	0.01
	4e-09	0.11		1.4e-08	0.01
	4.8e-09	0.12		1.5e-08	0.01
	5e-09	0.13		1.6e-08	0.01
	5.1e-09	0.14		1.7e-08	0.01
	5.9e-09	0.15		1.8e-08	0.01
	6e-09	0.16		1.9e-08	0.01
	6.2e-09	0.16		1.9e-08	0.02
	6.8e-09	0.17		1.9e-08	0.02
	7e-09	0.18		2e-08	0.02
	8.5e-09	0.19		2.1e-08	0.02
	8.7e-09	0.2		2.1e-08	0.02
	8.8e-09	0.21		2.2e-08	0.02
	9.9e-09	0.22		2.3e-08	0.02
	1e-08	0.22		2.3e-08	0.02
	1.2e-08	0.23		2.4e-08	0.02
	1.3e-08	0.24		2.5e-08	0.02
	1.3e-08	0.25		2.5e-08	0.02
	1.4e-08	0.26		2.6e-08	0.02
	1.4e-08	0.27		2.7e-08	0.02
	1.5e-08	0.28		2.7e-08	0.03
	1.6e-08	0.28		2.7e-08	0.03
	1.7e-08	0.29		2.7e-08	0.03
	1.7e-08	0.3		2.7e-08	0.03
	1.8e-08	0.31		2.8e-08	0.03
	1.9e-08	0.32		3e-08	0.03
	2.3e-08	0.33		3e-08	0.03
	2.3e-08	0.34		3.2e-08	0.03
	2.5e-08	0.34		3.4e-08	0.03
	2.6e-08	0.35		3.5e-08	0.03
	2.6e-08	0.36		3.5e-08	0.03
	2.8e-08	0.37		3.6e-08	0.03
	2.9e-08	0.38		3.6e-08	0.04
	3.3e-08	0.39		3.6e-08	0.04
	3.5e-08	0.4		3.7e-08	0.04
	3.6e-08	0.41		3.8e-08	0.04
	3.8e-08	0.41		4e-08	0.04
	4e-08	0.42		4.1e-08	0.04
	4e-08	0.43		4.4e-08	0.04
	4.3e-08	0.44		4.5e-08	0.04
	4.4e-08	0.45		4.5e-08	0.04
	4.5e-08	0.46		4.6e-08	0.04
	5e-08	0.47		4.7e-08	0.04
	5.1e-08	0.47		4.7e-08	0.04
	5.2e-08	0.48		4.9e-08	0.04
	5.3e-08	0.49		5e-08	0.05
	5.5e-08	0.5		5.1e-08	0.05
	5.6e-08	0.51		5.1e-08	0.05
	5.7e-08	0.52		5.2e-08	0.05
	5.9e-08	0.53		5.2e-08	0.05
	6.3e-08	0.53		5.4e-08	0.05
	7.1e-08	0.54		5.5e-08	0.05
	7.7e-08	0.55		5.6e-08	0.05
	7.9e-08	0.56		5.7e-08	0.05
	8.5e-08	0.57		5.9e-08	0.05
	8.7e-08	0.58		6e-08	0.05
	9.2e-08	0.59		6.1e-08	0.05
	9.3e-08	0.59		6.3e-08	0.06
	9.4e-08	0.6		6.3e-08	0.06
	9.5e-08	0.61		6.3e-08	0.06
	1e-07	0.62		6.4e-08	0.06
	1e-07	0.63		6.4e-08	0.06
	1.1e-07	0.64		6.5e-08	0.06
	1.1e-07	0.65		6.6e-08	0.06
	1.1e-07	0.66		6.7e-08	0.06
	1.2e-07	0.66		6.9e-08	0.06
	1.2e-07	0.67		6.9e-08	0.06
	1.2e-07	0.68		7.4e-08	0.06
	1.2e-07	0.69		7.5e-08	0.06
	1.2e-07	0.7		7.5e-08	0.06
	1.3e-07	0.71		7.5e-08	0.07
	1.5e-07	0.72		7.6e-08	0.07
	1.6e-07	0.72		7.6e-08	0.07
	1.7e-07	0.73		7.6e-08	0.07
	1.8e-07	0.74		7.8e-08	0.07
	1.9e-07	0.75		7.9e-08	0.07
	2e-07	0.76		8e-08	0.07
	2.1e-07	0.77		8.1e-08	0.07
	2.2e-07	0.78		8.1e-08	0.07
	2.2e-07	0.78		8.1e-08	0.07
	2.4e-07	0.79		8.1e-08	0.07
	2.6e-07	0.8		8.2e-08	0.07
	3.3e-07	0.81		8.2e-08	0.08
	3.6e-07	0.82		8.3e-08	0.08
	3.8e-07	0.83		8.5e-08	0.08
	4.5e-07	0.84		8.5e-08	0.08
	4.9e-07	0.84		8.5e-08	0.08
	5.6e-07	0.85		8.8e-08	0.08
	7.7e-07	0.86		8.9e-08	0.08
	8.4e-07	0.87		8.9e-08	0.08
	9.2e-07	0.88		9.3e-08	0.08
	9.5e-07	0.89		9.4e-08	0.08
	9.5e-07	0.9		9.4e-08	0.08
	1.1e-06	0.91		9.5e-08	0.08
	1.1e-06	0.91		9.7e-08	0.09
	1.6e-06	0.92		9.8e-08	0.09
	1.6e-06	0.93		1e-07	0.09
	1.7e-06	0.94		1e-07	0.09
	1.7e-06	0.95		1e-07	0.09
	1.7e-06	0.96		1e-07	0.09
	2.8e-06	0.97		1e-07	0.09
	3.6e-06	0.97		1e-07	0.09
	5.1e-06	0.98		1e-07	0.09
	2.4e-05	0.99		1e-07	0.09
	4.2e-05	1		1e-07	0.09
				1e-07	0.09
				1e-07	0.09
				1.1e-07	0.1
				1.1e-07	0.1
				1.1e-07	0.1
				1.1e-07	0.1
				1.1e-07	0.1
				1.1e-07	0.1
				1.1e-07	0.1
				1.1e-07	0.1
				1.1e-07	0.1
				1.1e-07	0.1
				1.2e-07	0.1
				1.2e-07	0.1
				1.2e-07	0.11
				1.2e-07	0.11
				1.2e-07	0.11
				1.2e-07	0.11
				1.2e-07	0.11
				1.2e-07	0.11
				1.2e-07	0.11
				1.3e-07	0.11
				1.3e-07	0.11
				1.3e-07	0.11
				1.3e-07	0.11
				1.3e-07	0.11
				1.3e-07	0.11
				1.4e-07	0.12
				1.4e-07	0.12
				1.4e-07	0.12
				1.4e-07	0.12
				1.4e-07	0.12
				1.4e-07	0.12
				1.4e-07	0.12
				1.4e-07	0.12
				1.4e-07	0.12
				1.5e-07	0.12
				1.5e-07	0.12
				1.5e-07	0.12
				1.5e-07	0.13
				1.5e-07	0.13
				1.5e-07	0.13
				1.5e-07	0.13
				1.5e-07	0.13
				1.6e-07	0.13
				1.6e-07	0.13
				1.6e-07	0.13
				1.6e-07	0.13
				1.6e-07	0.13
				1.6e-07	0.13
				1.6e-07	0.13
				1.6e-07	0.13
				1.6e-07	0.14
				1.6e-07	0.14
				1.7e-07	0.14
				1.7e-07	0.14
				1.7e-07	0.14
				1.7e-07	0.14
				1.7e-07	0.14
				1.8e-07	0.14
				1.8e-07	0.14
				1.8e-07	0.14
				1.8e-07	0.14
				1.8e-07	0.14
				1.8e-07	0.15
				1.8e-07	0.15
				1.8e-07	0.15
				1.8e-07	0.15
				1.8e-07	0.15
				1.8e-07	0.15
				1.8e-07	0.15
				1.9e-07	0.15
				1.9e-07	0.15
				1.9e-07	0.15
				1.9e-07	0.15
				1.9e-07	0.15
				1.9e-07	0.15
				1.9e-07	0.16
				1.9e-07	0.16
				1.9e-07	0.16
				1.9e-07	0.16
				1.9e-07	0.16
				1.9e-07	0.16
				1.9e-07	0.16
				1.9e-07	0.16
				1.9e-07	0.16
				1.9e-07	0.16
				1.9e-07	0.16
				1.9e-07	0.16
				2e-07	0.17
				2e-07	0.17
				2e-07	0.17
				2e-07	0.17
				2e-07	0.17
				2e-07	0.17
				2e-07	0.17
				2e-07	0.17
				2e-07	0.17
				2e-07	0.17
				2e-07	0.17
				2e-07	0.17
				2e-07	0.17
				2e-07	0.18
				2.1e-07	0.18
				2.1e-07	0.18
				2.1e-07	0.18
				2.1e-07	0.18
				2.1e-07	0.18
				2.1e-07	0.18
				2.1e-07	0.18
				2.2e-07	0.18
				2.2e-07	0.18
				2.2e-07	0.18
				2.2e-07	0.18
				2.2e-07	0.19
				2.2e-07	0.19
				2.3e-07	0.19
				2.3e-07	0.19
				2.3e-07	0.19
				2.3e-07	0.19
				2.3e-07	0.19
				2.3e-07	0.19
				2.3e-07	0.19
				2.3e-07	0.19
				2.3e-07	0.19
				2.4e-07	0.19
				2.4e-07	0.19
				2.4e-07	0.2
				2.4e-07	0.2
				2.4e-07	0.2
				2.4e-07	0.2
				2.4e-07	0.2
				2.5e-07	0.2
				2.5e-07	0.2
				2.5e-07	0.2
				2.5e-07	0.2
				2.5e-07	0.2
				2.5e-07	0.2
				2.5e-07	0.2
				2.5e-07	0.21
				2.5e-07	0.21
				2.5e-07	0.21
				2.5e-07	0.21
				2.6e-07	0.21
				2.6e-07	0.21
				2.6e-07	0.21
				2.6e-07	0.21
				2.6e-07	0.21
				2.6e-07	0.21
				2.6e-07	0.21
				2.6e-07	0.21
				2.6e-07	0.21
				2.7e-07	0.22
				2.7e-07	0.22
				2.7e-07	0.22
				2.7e-07	0.22
				2.7e-07	0.22
				2.7e-07	0.22
				2.7e-07	0.22
				2.7e-07	0.22
				2.7e-07	0.22
				2.8e-07	0.22
				2.8e-07	0.22
				2.8e-07	0.22
				2.8e-07	0.23
				2.8e-07	0.23
				2.8e-07	0.23
				2.8e-07	0.23
				2.8e-07	0.23
				2.8e-07	0.23
				2.8e-07	0.23
				2.8e-07	0.23
				2.8e-07	0.23
				2.9e-07	0.23
				2.9e-07	0.23
				2.9e-07	0.23
				2.9e-07	0.23
				2.9e-07	0.24
				2.9e-07	0.24
				2.9e-07	0.24
				2.9e-07	0.24
				3e-07	0.24
				3e-07	0.24
				3e-07	0.24
				3e-07	0.24
				3e-07	0.24
				3e-07	0.24
				3e-07	0.24
				3e-07	0.24
				3.1e-07	0.25
				3.1e-07	0.25
				3.1e-07	0.25
				3.1e-07	0.25
				3.1e-07	0.25
				3.1e-07	0.25
				3.1e-07	0.25
				3.1e-07	0.25
				3.1e-07	0.25
				3.1e-07	0.25
				3.1e-07	0.25
				3.1e-07	0.25
				3.1e-07	0.25
				3.2e-07	0.26
				3.2e-07	0.26
				3.2e-07	0.26
				3.2e-07	0.26
				3.2e-07	0.26
				3.2e-07	0.26
				3.2e-07	0.26
				3.2e-07	0.26
				3.2e-07	0.26
				3.2e-07	0.26
				3.2e-07	0.26
				3.3e-07	0.26
				3.3e-07	0.26
				3.3e-07	0.27
				3.3e-07	0.27
				3.3e-07	0.27
				3.3e-07	0.27
				3.3e-07	0.27
				3.3e-07	0.27
				3.3e-07	0.27
				3.4e-07	0.27
				3.4e-07	0.27
				3.4e-07	0.27
				3.4e-07	0.27
				3.4e-07	0.27
				3.4e-07	0.28
				3.4e-07	0.28
				3.4e-07	0.28
				3.4e-07	0.28
				3.4e-07	0.28
				3.5e-07	0.28
				3.5e-07	0.28
				3.5e-07	0.28
				3.5e-07	0.28
				3.5e-07	0.28
				3.5e-07	0.28
				3.5e-07	0.28
				3.5e-07	0.28
				3.5e-07	0.29
				3.6e-07	0.29
				3.6e-07	0.29
				3.6e-07	0.29
				3.6e-07	0.29
				3.6e-07	0.29
				3.6e-07	0.29
				3.6e-07	0.29
				3.7e-07	0.29
				3.7e-07	0.29
				3.7e-07	0.29
				3.7e-07	0.29
				3.7e-07	0.3
				3.7e-07	0.3
				3.7e-07	0.3
				3.7e-07	0.3
				3.7e-07	0.3
				3.7e-07	0.3
				3.8e-07	0.3
				3.8e-07	0.3
				3.8e-07	0.3
				3.8e-07	0.3
				3.8e-07	0.3
				3.8e-07	0.3
				3.8e-07	0.3
				3.8e-07	0.31
				3.8e-07	0.31
				3.8e-07	0.31
				3.9e-07	0.31
				3.9e-07	0.31
				3.9e-07	0.31
				3.9e-07	0.31
				3.9e-07	0.31
				3.9e-07	0.31
				3.9e-07	0.31
				3.9e-07	0.31
				3.9e-07	0.31
				3.9e-07	0.32
				3.9e-07	0.32
				3.9e-07	0.32
				4e-07	0.32
				4e-07	0.32
				4e-07	0.32
				4e-07	0.32
				4.1e-07	0.32
				4.1e-07	0.32
				4.1e-07	0.32
				4.1e-07	0.32
				4.1e-07	0.32
				4.1e-07	0.32
				4.1e-07	0.33
				4.1e-07	0.33
				4.1e-07	0.33
				4.1e-07	0.33
				4.1e-07	0.33
				4.1e-07	0.33
				4.1e-07	0.33
				4.2e-07	0.33
				4.2e-07	0.33
				4.2e-07	0.33
				4.2e-07	0.33
				4.2e-07	0.34
				4.2e-07	0.34
				4.2e-07	0.34
				4.2e-07	0.34
				4.2e-07	0.34
				4.2e-07	0.34
				4.3e-07	0.34
				4.3e-07	0.34
				4.3e-07	0.34
				4.3e-07	0.34
				4.3e-07	0.34
				4.3e-07	0.34
				4.3e-07	0.35
				4.3e-07	0.35
				4.3e-07	0.35
				4.3e-07	0.35
				4.3e-07	0.35
				4.3e-07	0.35
				4.3e-07	0.35
				4.4e-07	0.35
				4.4e-07	0.35
				4.4e-07	0.35
				4.4e-07	0.35
				4.4e-07	0.35
				4.4e-07	0.36
				4.4e-07	0.36
				4.4e-07	0.36
				4.4e-07	0.36
				4.4e-07	0.36
				4.4e-07	0.36
				4.5e-07	0.36
				4.5e-07	0.36
				4.5e-07	0.36
				4.5e-07	0.36
				4.5e-07	0.36
				4.5e-07	0.36
				4.5e-07	0.36
				4.5e-07	0.37
				4.5e-07	0.37
				4.5e-07	0.37
				4.5e-07	0.37
				4.6e-07	0.37
				4.6e-07	0.37
				4.6e-07	0.37
				4.6e-07	0.37
				4.6e-07	0.37
				4.6e-07	0.37
				4.6e-07	0.37
				4.6e-07	0.37
				4.6e-07	0.38
				4.6e-07	0.38
				4.6e-07	0.38
				4.6e-07	0.38
				4.6e-07	0.38
				4.6e-07	0.38
				4.7e-07	0.38
				4.7e-07	0.38
				4.7e-07	0.38
				4.7e-07	0.38
				4.7e-07	0.38
				4.7e-07	0.38
				4.7e-07	0.38
				4.7e-07	0.39
				4.7e-07	0.39
				4.7e-07	0.39
				4.7e-07	0.39
				4.7e-07	0.39
				4.7e-07	0.39
				4.8e-07	0.39
				4.8e-07	0.39
				4.8e-07	0.39
				4.8e-07	0.39
				4.8e-07	0.39
				4.8e-07	0.39
				4.8e-07	0.4
				4.8e-07	0.4
				4.8e-07	0.4
				4.8e-07	0.4
				4.8e-07	0.4
				4.8e-07	0.4
				4.9e-07	0.4
				4.9e-07	0.4
				4.9e-07	0.4
				4.9e-07	0.4
				4.9e-07	0.4
				4.9e-07	0.4
				4.9e-07	0.4
				4.9e-07	0.41
				4.9e-07	0.41
				4.9e-07	0.41
				4.9e-07	0.41
				4.9e-07	0.41
				4.9e-07	0.41
				5e-07	0.41
				5e-07	0.41
				5e-07	0.41
				5e-07	0.41
				5e-07	0.41
				5e-07	0.41
				5e-07	0.42
				5e-07	0.42
				5e-07	0.42
				5e-07	0.42
				5.1e-07	0.42
				5.1e-07	0.42
				5.1e-07	0.42
				5.1e-07	0.42
				5.1e-07	0.42
				5.1e-07	0.42
				5.1e-07	0.42
				5.1e-07	0.42
				5.1e-07	0.42
				5.2e-07	0.43
				5.2e-07	0.43
				5.2e-07	0.43
				5.2e-07	0.43
				5.2e-07	0.43
				5.3e-07	0.43
				5.3e-07	0.43
				5.3e-07	0.43
				5.3e-07	0.43
				5.3e-07	0.43
				5.3e-07	0.43
				5.3e-07	0.43
				5.3e-07	0.43
				5.4e-07	0.44
				5.4e-07	0.44
				5.4e-07	0.44
				5.4e-07	0.44
				5.4e-07	0.44
				5.4e-07	0.44
				5.4e-07	0.44
				5.5e-07	0.44
				5.5e-07	0.44
				5.5e-07	0.44
				5.5e-07	0.44
				5.5e-07	0.44
				5.5e-07	0.45
				5.6e-07	0.45
				5.6e-07	0.45
				5.6e-07	0.45
				5.6e-07	0.45
				5.6e-07	0.45
				5.6e-07	0.45
				5.6e-07	0.45
				5.6e-07	0.45
				5.6e-07	0.45
				5.6e-07	0.45
				5.6e-07	0.45
				5.6e-07	0.45
				5.6e-07	0.46
				5.6e-07	0.46
				5.7e-07	0.46
				5.7e-07	0.46
				5.7e-07	0.46
				5.7e-07	0.46
				5.7e-07	0.46
				5.7e-07	0.46
				5.7e-07	0.46
				5.7e-07	0.46
				5.7e-07	0.46
				5.7e-07	0.46
				5.7e-07	0.47
				5.7e-07	0.47
				5.8e-07	0.47
				5.8e-07	0.47
				5.8e-07	0.47
				5.8e-07	0.47
				5.8e-07	0.47
				5.8e-07	0.47
				5.9e-07	0.47
				5.9e-07	0.47
				5.9e-07	0.47
				5.9e-07	0.47
				5.9e-07	0.47
				5.9e-07	0.48
				5.9e-07	0.48
				5.9e-07	0.48
				6e-07	0.48
				6e-07	0.48
				6e-07	0.48
				6e-07	0.48
				6.1e-07	0.48
				6.1e-07	0.48
				6.1e-07	0.48
				6.1e-07	0.48
				6.1e-07	0.48
				6.1e-07	0.49
				6.1e-07	0.49
				6.1e-07	0.49
				6.1e-07	0.49
				6.1e-07	0.49
				6.1e-07	0.49
				6.1e-07	0.49
				6.1e-07	0.49
				6.1e-07	0.49
				6.2e-07	0.49
				6.2e-07	0.49
				6.2e-07	0.49
				6.2e-07	0.49
				6.2e-07	0.5
				6.2e-07	0.5
				6.2e-07	0.5
				6.2e-07	0.5
				6.2e-07	0.5
				6.2e-07	0.5
				6.3e-07	0.5
				6.3e-07	0.5
				6.3e-07	0.5
				6.3e-07	0.5
				6.3e-07	0.5
				6.3e-07	0.5
				6.3e-07	0.51
				6.3e-07	0.51
				6.3e-07	0.51
				6.4e-07	0.51
				6.4e-07	0.51
				6.4e-07	0.51
				6.4e-07	0.51
				6.4e-07	0.51
				6.5e-07	0.51
				6.5e-07	0.51
				6.5e-07	0.51
				6.5e-07	0.51
				6.5e-07	0.51
				6.5e-07	0.52
				6.5e-07	0.52
				6.5e-07	0.52
				6.5e-07	0.52
				6.5e-07	0.52
				6.6e-07	0.52
				6.6e-07	0.52
				6.6e-07	0.52
				6.6e-07	0.52
				6.6e-07	0.52
				6.6e-07	0.52
				6.6e-07	0.53
				6.6e-07	0.53
				6.6e-07	0.53
				6.7e-07	0.53
				6.7e-07	0.53
				6.7e-07	0.53
				6.7e-07	0.53
				6.7e-07	0.53
				6.7e-07	0.53
				6.7e-07	0.53
				6.7e-07	0.53
				6.7e-07	0.53
				6.7e-07	0.53
				6.7e-07	0.54
				6.7e-07	0.54
				6.8e-07	0.54
				6.8e-07	0.54
				6.8e-07	0.54
				6.8e-07	0.54
				6.8e-07	0.54
				6.8e-07	0.54
				6.8e-07	0.54
				6.9e-07	0.54
				6.9e-07	0.54
				6.9e-07	0.54
				6.9e-07	0.55
				6.9e-07	0.55
				6.9e-07	0.55
				6.9e-07	0.55
				6.9e-07	0.55
				6.9e-07	0.55
				6.9e-07	0.55
				6.9e-07	0.55
				6.9e-07	0.55
				6.9e-07	0.55
				6.9e-07	0.55
				6.9e-07	0.55
				7e-07	0.55
				7e-07	0.56
				7e-07	0.56
				7e-07	0.56
				7e-07	0.56
				7e-07	0.56
				7e-07	0.56
				7e-07	0.56
				7.1e-07	0.56
				7.1e-07	0.56
				7.1e-07	0.56
				7.1e-07	0.56
				7.1e-07	0.56
				7.1e-07	0.57
				7.1e-07	0.57
				7.1e-07	0.57
				7.1e-07	0.57
				7.1e-07	0.57
				7.2e-07	0.57
				7.2e-07	0.57
				7.2e-07	0.57
				7.2e-07	0.57
				7.3e-07	0.57
				7.3e-07	0.57
				7.3e-07	0.57
				7.3e-07	0.57
				7.3e-07	0.58
				7.3e-07	0.58
				7.3e-07	0.58
				7.3e-07	0.58
				7.4e-07	0.58
				7.4e-07	0.58
				7.4e-07	0.58
				7.4e-07	0.58
				7.4e-07	0.58
				7.4e-07	0.58
				7.4e-07	0.58
				7.4e-07	0.58
				7.4e-07	0.59
				7.4e-07	0.59
				7.5e-07	0.59
				7.5e-07	0.59
				7.5e-07	0.59
				7.5e-07	0.59
				7.5e-07	0.59
				7.5e-07	0.59
				7.5e-07	0.59
				7.5e-07	0.59
				7.6e-07	0.59
				7.6e-07	0.59
				7.6e-07	0.6
				7.6e-07	0.6
				7.6e-07	0.6
				7.6e-07	0.6
				7.6e-07	0.6
				7.7e-07	0.6
				7.7e-07	0.6
				7.7e-07	0.6
				7.7e-07	0.6
				7.7e-07	0.6
				7.7e-07	0.6
				7.8e-07	0.6
				7.8e-07	0.6
				7.8e-07	0.61
				7.8e-07	0.61
				7.8e-07	0.61
				7.8e-07	0.61
				7.8e-07	0.61
				7.9e-07	0.61
				7.9e-07	0.61
				7.9e-07	0.61
				7.9e-07	0.61
				7.9e-07	0.61
				7.9e-07	0.61
				7.9e-07	0.61
				7.9e-07	0.62
				7.9e-07	0.62
				7.9e-07	0.62
				7.9e-07	0.62
				8e-07	0.62
				8e-07	0.62
				8e-07	0.62
				8e-07	0.62
				8e-07	0.62
				8e-07	0.62
				8e-07	0.62
				8e-07	0.62
				8.1e-07	0.62
				8.1e-07	0.63
				8.1e-07	0.63
				8.1e-07	0.63
				8.1e-07	0.63
				8.1e-07	0.63
				8.1e-07	0.63
				8.1e-07	0.63
				8.2e-07	0.63
				8.2e-07	0.63
				8.2e-07	0.63
				8.2e-07	0.63
				8.2e-07	0.63
				8.2e-07	0.64
				8.2e-07	0.64
				8.2e-07	0.64
				8.3e-07	0.64
				8.3e-07	0.64
				8.3e-07	0.64
				8.3e-07	0.64
				8.3e-07	0.64
				8.3e-07	0.64
				8.3e-07	0.64
				8.4e-07	0.64
				8.4e-07	0.64
				8.4e-07	0.64
				8.4e-07	0.65
				8.4e-07	0.65
				8.5e-07	0.65
				8.5e-07	0.65
				8.5e-07	0.65
				8.5e-07	0.65
				8.6e-07	0.65
				8.6e-07	0.65
				8.6e-07	0.65
				8.7e-07	0.65
				8.7e-07	0.65
				8.7e-07	0.65
				8.7e-07	0.66
				8.7e-07	0.66
				8.7e-07	0.66
				8.7e-07	0.66
				8.7e-07	0.66
				8.7e-07	0.66
				8.8e-07	0.66
				8.8e-07	0.66
				8.8e-07	0.66
				8.8e-07	0.66
				8.8e-07	0.66
				8.9e-07	0.66
				8.9e-07	0.66
				8.9e-07	0.67
				8.9e-07	0.67
				8.9e-07	0.67
				8.9e-07	0.67
				8.9e-07	0.67
				8.9e-07	0.67
				8.9e-07	0.67
				8.9e-07	0.67
				9e-07	0.67
				9e-07	0.67
				9e-07	0.67
				9e-07	0.67
				9e-07	0.68
				9e-07	0.68
				9.1e-07	0.68
				9.1e-07	0.68
				9.1e-07	0.68
				9.1e-07	0.68
				9.1e-07	0.68
				9.1e-07	0.68
				9.1e-07	0.68
				9.1e-07	0.68
				9.2e-07	0.68
				9.2e-07	0.68
				9.2e-07	0.69
				9.2e-07	0.69
				9.2e-07	0.69
				9.2e-07	0.69
				9.2e-07	0.69
				9.3e-07	0.69
				9.3e-07	0.69
				9.3e-07	0.69
				9.4e-07	0.69
				9.4e-07	0.69
				9.4e-07	0.69
				9.4e-07	0.69
				9.4e-07	0.7
				9.4e-07	0.7
				9.4e-07	0.7
				9.4e-07	0.7
				9.5e-07	0.7
				9.5e-07	0.7
				9.5e-07	0.7
				9.5e-07	0.7
				9.5e-07	0.7
				9.5e-07	0.7
				9.6e-07	0.7
				9.6e-07	0.7
				9.6e-07	0.7
				9.7e-07	0.71
				9.7e-07	0.71
				9.7e-07	0.71
				9.7e-07	0.71
				9.7e-07	0.71
				9.7e-07	0.71
				9.7e-07	0.71
				9.8e-07	0.71
				9.8e-07	0.71
				9.8e-07	0.71
				9.8e-07	0.71
				9.8e-07	0.71
				9.9e-07	0.72
				9.9e-07	0.72
				9.9e-07	0.72
				9.9e-07	0.72
				9.9e-07	0.72
				1e-06	0.72
				1e-06	0.72
				1e-06	0.72
				1e-06	0.72
				1e-06	0.72
				1e-06	0.72
				1e-06	0.72
				1e-06	0.72
				1e-06	0.73
				1e-06	0.73
				1e-06	0.73
				1e-06	0.73
				1e-06	0.73
				1e-06	0.73
				1e-06	0.73
				1e-06	0.73
				1e-06	0.73
				1e-06	0.73
				1e-06	0.73
				1e-06	0.73
				1e-06	0.74
				1e-06	0.74
				1e-06	0.74
				1e-06	0.74
				1e-06	0.74
				1e-06	0.74
				1e-06	0.74
				1e-06	0.74
				1e-06	0.74
				1e-06	0.74
				1.1e-06	0.74
				1.1e-06	0.74
				1.1e-06	0.74
				1.1e-06	0.75
				1.1e-06	0.75
				1.1e-06	0.75
				1.1e-06	0.75
				1.1e-06	0.75
				1.1e-06	0.75
				1.1e-06	0.75
				1.1e-06	0.75
				1.1e-06	0.75
				1.1e-06	0.75
				1.1e-06	0.75
				1.1e-06	0.75
				1.1e-06	0.75
				1.1e-06	0.76
				1.1e-06	0.76
				1.1e-06	0.76
				1.1e-06	0.76
				1.1e-06	0.76
				1.1e-06	0.76
				1.1e-06	0.76
				1.1e-06	0.76
				1.1e-06	0.76
				1.1e-06	0.76
				1.1e-06	0.76
				1.1e-06	0.76
				1.1e-06	0.77
				1.1e-06	0.77
				1.1e-06	0.77
				1.1e-06	0.77
				1.1e-06	0.77
				1.1e-06	0.77
				1.1e-06	0.77
				1.1e-06	0.77
				1.1e-06	0.77
				1.1e-06	0.77
				1.1e-06	0.77
				1.1e-06	0.77
				1.1e-06	0.77
				1.1e-06	0.78
				1.1e-06	0.78
				1.1e-06	0.78
				1.2e-06	0.78
				1.2e-06	0.78
				1.2e-06	0.78
				1.2e-06	0.78
				1.2e-06	0.78
				1.2e-06	0.78
				1.2e-06	0.78
				1.2e-06	0.78
				1.2e-06	0.78
				1.2e-06	0.79
				1.2e-06	0.79
				1.2e-06	0.79
				1.2e-06	0.79
				1.2e-06	0.79
				1.2e-06	0.79
				1.2e-06	0.79
				1.2e-06	0.79
				1.2e-06	0.79
				1.2e-06	0.79
				1.2e-06	0.79
				1.2e-06	0.79
				1.2e-06	0.79
				1.2e-06	0.8
				1.2e-06	0.8
				1.2e-06	0.8
				1.2e-06	0.8
				1.2e-06	0.8
				1.2e-06	0.8
				1.2e-06	0.8
				1.2e-06	0.8
				1.2e-06	0.8
				1.2e-06	0.8
				1.2e-06	0.8
				1.2e-06	0.8
				1.2e-06	0.81
				1.2e-06	0.81
				1.2e-06	0.81
				1.2e-06	0.81
				1.3e-06	0.81
				1.3e-06	0.81
				1.3e-06	0.81
				1.3e-06	0.81
				1.3e-06	0.81
				1.3e-06	0.81
				1.3e-06	0.81
				1.3e-06	0.81
				1.3e-06	0.81
				1.3e-06	0.82
				1.3e-06	0.82
				1.3e-06	0.82
				1.3e-06	0.82
				1.3e-06	0.82
				1.3e-06	0.82
				1.3e-06	0.82
				1.3e-06	0.82
				1.3e-06	0.82
				1.3e-06	0.82
				1.3e-06	0.82
				1.3e-06	0.82
				1.3e-06	0.83
				1.3e-06	0.83
				1.3e-06	0.83
				1.3e-06	0.83
				1.3e-06	0.83
				1.3e-06	0.83
				1.3e-06	0.83
				1.3e-06	0.83
				1.3e-06	0.83
				1.3e-06	0.83
				1.3e-06	0.83
				1.3e-06	0.83
				1.4e-06	0.83
				1.4e-06	0.84
				1.4e-06	0.84
				1.4e-06	0.84
				1.4e-06	0.84
				1.4e-06	0.84
				1.4e-06	0.84
				1.4e-06	0.84
				1.4e-06	0.84
				1.4e-06	0.84
				1.4e-06	0.84
				1.4e-06	0.84
				1.4e-06	0.84
				1.4e-06	0.85
				1.4e-06	0.85
				1.4e-06	0.85
				1.4e-06	0.85
				1.4e-06	0.85
				1.4e-06	0.85
				1.4e-06	0.85
				1.4e-06	0.85
				1.4e-06	0.85
				1.4e-06	0.85
				1.4e-06	0.85
				1.4e-06	0.85
				1.4e-06	0.85
				1.5e-06	0.86
				1.5e-06	0.86
				1.5e-06	0.86
				1.5e-06	0.86
				1.5e-06	0.86
				1.5e-06	0.86
				1.5e-06	0.86
				1.5e-06	0.86
				1.5e-06	0.86
				1.5e-06	0.86
				1.5e-06	0.86
				1.5e-06	0.86
				1.5e-06	0.87
				1.5e-06	0.87
				1.5e-06	0.87
				1.5e-06	0.87
				1.5e-06	0.87
				1.5e-06	0.87
				1.5e-06	0.87
				1.5e-06	0.87
				1.6e-06	0.87
				1.6e-06	0.87
				1.6e-06	0.87
				1.6e-06	0.87
				1.6e-06	0.87
				1.6e-06	0.88
				1.6e-06	0.88
				1.6e-06	0.88
				1.6e-06	0.88
				1.6e-06	0.88
				1.6e-06	0.88
				1.6e-06	0.88
				1.6e-06	0.88
				1.6e-06	0.88
				1.6e-06	0.88
				1.6e-06	0.88
				1.6e-06	0.88
				1.6e-06	0.89
				1.6e-06	0.89
				1.6e-06	0.89
				1.6e-06	0.89
				1.7e-06	0.89
				1.7e-06	0.89
				1.7e-06	0.89
				1.7e-06	0.89
				1.7e-06	0.89
				1.7e-06	0.89
				1.7e-06	0.89
				1.7e-06	0.89
				1.7e-06	0.89
				1.7e-06	0.9
				1.7e-06	0.9
				1.7e-06	0.9
				1.7e-06	0.9
				1.8e-06	0.9
				1.8e-06	0.9
				1.8e-06	0.9
				1.8e-06	0.9
				1.8e-06	0.9
				1.8e-06	0.9
				1.8e-06	0.9
				1.8e-06	0.9
				1.8e-06	0.91
				1.8e-06	0.91
				1.8e-06	0.91
				1.8e-06	0.91
				1.8e-06	0.91
				1.8e-06	0.91
				1.8e-06	0.91
				1.8e-06	0.91
				1.8e-06	0.91
				1.8e-06	0.91
				1.8e-06	0.91
				1.9e-06	0.91
				1.9e-06	0.91
				1.9e-06	0.92
				1.9e-06	0.92
				1.9e-06	0.92
				1.9e-06	0.92
				1.9e-06	0.92
				1.9e-06	0.92
				1.9e-06	0.92
				1.9e-06	0.92
				1.9e-06	0.92
				1.9e-06	0.92
				2e-06	0.92
				2e-06	0.92
				2e-06	0.92
				2e-06	0.93
				2e-06	0.93
				2e-06	0.93
				2e-06	0.93
				2e-06	0.93
				2e-06	0.93
				2e-06	0.93
				2.1e-06	0.93
				2.1e-06	0.93
				2.1e-06	0.93
				2.1e-06	0.93
				2.1e-06	0.93
				2.1e-06	0.94
				2.1e-06	0.94
				2.1e-06	0.94
				2.1e-06	0.94
				2.1e-06	0.94
				2.1e-06	0.94
				2.1e-06	0.94
				2.2e-06	0.94
				2.2e-06	0.94
				2.2e-06	0.94
				2.2e-06	0.94
				2.2e-06	0.94
				2.2e-06	0.95
				2.3e-06	0.95
				2.3e-06	0.95
				2.3e-06	0.95
				2.3e-06	0.95
				2.3e-06	0.95
				2.3e-06	0.95
				2.3e-06	0.95
				2.4e-06	0.95
				2.4e-06	0.95
				2.4e-06	0.95
				2.4e-06	0.95
				2.4e-06	0.96
				2.4e-06	0.96
				2.4e-06	0.96
				2.4e-06	0.96
				2.5e-06	0.96
				2.5e-06	0.96
				2.5e-06	0.96
				2.5e-06	0.96
				2.6e-06	0.96
				2.6e-06	0.96
				2.6e-06	0.96
				2.7e-06	0.96
				2.7e-06	0.96
				2.7e-06	0.97
				2.8e-06	0.97
				2.8e-06	0.97
				2.8e-06	0.97
				2.8e-06	0.97
				2.8e-06	0.97
				2.9e-06	0.97
				2.9e-06	0.97
				2.9e-06	0.97
				3e-06	0.97
				3e-06	0.97
				3e-06	0.97
				3.1e-06	0.98
				3.1e-06	0.98
				3.1e-06	0.98
				3.1e-06	0.98
				3.2e-06	0.98
				3.3e-06	0.98
				3.5e-06	0.98
				3.5e-06	0.98
				3.6e-06	0.98
				3.8e-06	0.98
				3.8e-06	0.98
				4.1e-06	0.98
				4.2e-06	0.98
				4.2e-06	0.99
				4.3e-06	0.99
				4.3e-06	0.99
				4.5e-06	0.99
				4.7e-06	0.99
				4.7e-06	0.99
				5.1e-06	0.99
				5.5e-06	0.99
				5.6e-06	0.99
				5.8e-06	0.99
				5.8e-06	0.99
				7.2e-06	0.99
				8e-06	1
				8.1e-06	1
				9e-06	1
				9.2e-06	1
				1.1e-05	1
				1.2e-05	1
				2.2e-05	1

## Sheet: Figure 2e
Figure 2e
		EBS1*/IBS1*			EBS1*/dIBS1*
K+ (mM)	Mg2+ (mM)	Kd	2σ		Kd	2σ
1000	0	5.87e-08	5.59e-09		8.5e-06	3.87e-06
100	0	2.85e-07	2.25e-07		-
100	0.5	8.32e-08	4.47e-08		-
100	2.5	1.17e-07	4.59e-08		1.63008e-06	2.55e-07
100	5	8.85e-08	3.79e-08		1.11e-06	7.3e-08
100	10	5.22e-08	2.34e-08		5.89e-07	3.53e-08
100	15	4.17e-08	2.18e-08		4.47e-07	3.42e-08
100	20	2.92e-08	1.55e-08		3.53e-07	1.54e-08

## Sheet: Figure 2f
Figure 2f
	EBS1*/IBS1*			EBS1*/dIBS1*				Mg2+ dependence (EBS1*/IBS1* )
K+ (mM)	100			100					1000		100
Mg2+ (mM)	10			10					0		20
	value	σ		value	σ				value	σ	value	σ
koff,1 weight	0.65	0.04		0.95	0.01			koff,1 weight	0.09	0.02	0.4	0.06
koff,2 weight	0.35	0.04		0.05	0.01			koff,2 weight	0.91	0.02	0.6	0.06
	dwell time (s)	C(t_high)		dwell time (s)	C(t_high)
	0	1		0	1
	0.2	0.98		0.1	0.97
	0.31	0.97		0.2	0.94
	0.41	0.96		0.2	0.92
	0.51	0.95		0.31	0.9
	0.61	0.94		0.41	0.88
	0.71	0.91		0.41	0.86
	0.81	0.9		0.51	0.84
	0.92	0.86		0.61	0.81
	1.02	0.85		0.61	0.79
	1.12	0.84		0.71	0.77
	1.22	0.81		0.81	0.74
	1.32	0.8		0.81	0.72
	1.42	0.8		0.92	0.7
	1.53	0.78		1.02	0.66
	1.63	0.76		1.02	0.64
	1.73	0.76		1.12	0.63
	1.93	0.75		1.22	0.59
	2.03	0.74		1.22	0.58
	2.24	0.73		1.32	0.56
	2.34	0.72		1.42	0.53
	2.44	0.71		1.42	0.52
	2.54	0.7		1.53	0.51
	2.75	0.69		1.63	0.48
	3.36	0.68		1.63	0.46
	3.46	0.66		1.73	0.45
	3.56	0.66		1.83	0.43
	3.66	0.64		1.83	0.42
	4.17	0.63		1.93	0.41
	4.27	0.62		2.03	0.38
	4.48	0.62		2.04	0.37
	4.58	0.61		2.14	0.37
	4.68	0.6		2.24	0.35
	5.09	0.59		2.24	0.34
	5.29	0.59		2.34	0.33
	6.1	0.58		2.44	0.32
	6.72	0.57		2.44	0.31
	6.82	0.56		2.54	0.3
	7.73	0.55		2.65	0.29
	8.14	0.55		2.65	0.28
	8.34	0.54		2.75	0.27
	8.75	0.53		2.85	0.26
	9.06	0.52		2.85	0.26
	11.6	0.52		2.95	0.25
	13.02	0.51		3.05	0.24
	13.23	0.5		3.05	0.23
	17.5	0.5		3.15	0.23
	17.81	0.49		3.26	0.22
	18.52	0.48		3.26	0.21
	18.82	0.48		3.36	0.21
	19.94	0.47		3.46	0.2
	21.57	0.46		3.46	0.19
	22.59	0.45		3.56	0.19
	23.4	0.45		3.66	0.18
	23.91	0.44		3.66	0.18
	24.22	0.43		3.76	0.17
	25.23	0.43		3.87	0.17
	26.56	0.42		3.87	0.16
	26.66	0.41		3.97	0.16
	26.86	0.41		4.07	0.16
	29.41	0.4		4.07	0.15
	31.24	0.39		4.17	0.15
	32.25	0.38		4.27	0.14
	33.07	0.38		4.27	0.14
	33.17	0.37		4.38	0.14
	35.1	0.36		4.48	0.13
	35.61	0.36		4.48	0.13
	36.12	0.35		4.58	0.13
	36.22	0.34		4.68	0.12
	38.16	0.34		4.68	0.12
	38.77	0.33		4.78	0.12
	39.27	0.32		4.88	0.11
	39.68	0.31		4.88	0.11
	39.89	0.31		4.99	0.11
	46.4	0.3		5.09	0.11
	47.11	0.29		5.09	0.1
	48.13	0.29		5.19	0.1
	48.33	0.28		5.29	0.1
	53.01	0.27		5.29	0.1
	58	0.27		5.39	0.1
	59.42	0.26		5.49	0.09
	59.93	0.25		5.49	0.09
	62.17	0.24		5.6	0.09
	67.15	0.24		5.7	0.09
	69.19	0.23		5.7	0.09
	71.02	0.22		5.8	0.09
	75.4	0.22		5.9	0.08
	76.41	0.21		5.9	0.08
	77.12	0.2		6	0.08
	78.04	0.2		6.1	0.08
	89.54	0.19		6.11	0.08
	99.92	0.18		6.21	0.08
	100.83	0.17		6.31	0.07
	104.5	0.17		6.31	0.07
	105.61	0.16		6.41	0.07
	105.82	0.15		6.51	0.07
	106.02	0.15		6.51	0.07
	110.19	0.14		6.61	0.07
	113.04	0.13		6.71	0.07
	113.45	0.13		6.72	0.07
	117.72	0.11		6.82	0.06
	125.56	0.1		6.92	0.06
	127.29	0.1		6.92	0.06
	128.1	0.09		7.02	0.06
	157.81	0.08		7.12	0.06
	162.39	0.08		7.12	0.06
	163.1	0.07		7.22	0.06
	168.7	0.06		7.33	0.06
	177.45	0.06		7.33	0.06
	178.57	0.05		7.43	0.06
	191.9	0.04		7.53	0.05
	202.48	0.03		7.53	0.05
	226.9	0.03		7.63	0.05
	246.74	0.02		7.73	0.05
	254.98	0.01		7.73	0.05
	279.81	0.01		7.83	0.05
	282.45	0		7.94	0.05
				7.94	0.05
				8.04	0.05
				8.14	0.05
				8.14	0.05
				8.24	0.05
				8.34	0.04
				8.34	0.04
				8.45	0.04
				8.55	0.04
				8.55	0.04
				8.65	0.04
				8.75	0.04
				8.75	0.04
				8.85	0.04
				8.95	0.04
				8.95	0.04
				9.06	0.04
				9.16	0.04
				9.16	0.04
				9.26	0.04
				9.36	0.04
				9.36	0.04
				9.46	0.04
				9.56	0.04
				9.56	0.04
				9.67	0.04
				9.77	0.04
				9.77	0.04
				9.87	0.03
				9.97	0.03
				9.97	0.03
				10.07	0.03
				10.17	0.03
				10.18	0.03
				10.28	0.03
				10.38	0.03
				10.38	0.03
				10.48	0.03
				10.58	0.03
				10.58	0.03
				10.68	0.03
				10.78	0.03
				10.79	0.03
				10.89	0.03
				10.99	0.03
				10.99	0.03
				11.09	0.03
				11.19	0.03
				11.29	0.03
				11.39	0.03
				11.4	0.03
				11.5	0.03
				11.6	0.03
				11.6	0.03
				11.7	0.03
				11.8	0.03
				11.8	0.03
				11.9	0.03
				12.01	0.02
				12.11	0.02
				12.21	0.02
				12.31	0.02
				12.41	0.02
				12.41	0.02
				12.52	0.02
				12.62	0.02
				12.62	0.02
				12.72	0.02
				12.82	0.02
				12.82	0.02
				12.92	0.02
				13.02	0.02
				13.02	0.02
				13.13	0.02
				13.23	0.02
				13.23	0.02
				13.33	0.02
				13.43	0.02
				13.53	0.02
				13.63	0.02
				13.63	0.02
				13.84	0.02
				13.84	0.02
				14.04	0.02
				14.04	0.02
				14.24	0.02
				14.24	0.02
				14.35	0.02
				14.45	0.02
				14.45	0.02
				14.55	0.02
				14.65	0.02
				14.75	0.02
				14.85	0.02
				14.86	0.02
				15.06	0.02
				15.06	0.02
				15.16	0.02
				15.26	0.02
				15.26	0.02
				15.36	0.02
				15.46	0.02
				15.47	0.02
				15.67	0.02
				15.77	0.02
				15.87	0.02
				15.87	0.02
				15.97	0.02
				16.07	0.02
				16.28	0.02
				16.28	0.02
				16.48	0.02
				16.48	0.02
				16.59	0.02
				16.69	0.02
				16.69	0.01
				16.89	0.01
				17.09	0.01
				17.09	0.01
				17.2	0.01
				17.3	0.01
				17.4	0.01
				17.5	0.01
				17.5	0.01
				17.6	0.01
				17.7	0.01
				17.91	0.01
				18.01	0.01
				18.11	0.01
				18.31	0.01
				18.32	0.01
				18.52	0.01
				18.62	0.01
				18.72	0.01
				18.72	0.01
				18.92	0.01
				19.13	0.01
				19.13	0.01
				19.23	0.01
				19.33	0.01
				19.43	0.01
				19.53	0.01
				19.74	0.01
				19.74	0.01
				19.94	0.01
				19.94	0.01
				20.04	0.01
				20.15	0.01
				20.25	0.01
				20.35	0.01
				20.45	0.01
				20.55	0.01
				20.55	0.01
				20.75	0.01
				20.96	0.01
				21.06	0.01
				21.16	0.01
				21.37	0.01
				21.37	0.01
				21.57	0.01
				21.67	0.01
				21.77	0.01
				21.98	0.01
				21.98	0.01
				22.18	0.01
				22.38	0.01
				22.39	0.01
				22.49	0.01
				22.59	0.01
				22.59	0.01
				22.79	0.01
				23	0.01
				23.2	0.01
				23.2	0.01
				23.4	0.01
				23.6	0.01
				23.81	0.01
				23.81	0.01
				24.01	0.01
				24.01	0.01
				24.21	0.01
				24.22	0.01
				24.42	0.01
				24.42	0.01
				24.62	0.01
				24.73	0.01
				25.03	0.01
				25.03	0.01
				25.23	0.01
				25.43	0.01
				25.44	0.01
				25.64	0.01
				25.84	0.01
				25.95	0.01
				26.05	0.01
				26.05	0.01
				26.35	0.01
				26.45	0.01
				26.56	0.01
				26.66	0.01
				26.86	0.01
				26.96	0.01
				27.07	0.01
				27.47	0.01
				27.57	0.01
				27.67	0.01
				27.78	0.01
				27.88	0.01
				28.08	0.01
				28.08	0.01
				28.18	0.01
				28.29	0.01
				28.49	0.01
				28.49	0.01
				28.69	0.01
				29.1	0.01
				29.1	0.01
				29.3	0.01
				29.3	0.01
				29.91	0.01
				29.91	0.01
				30.12	0.01
				30.32	0.01
				30.52	0.01
				30.63	0.01
				30.73	0.01
				31.24	0.01
				31.34	0.01
				31.54	0.01
				31.74	0.01
				31.95	0.01
				32.15	0.01
				32.35	0.01
				32.56	0.01
				32.96	0.01
				32.97	0
				33.17	0
				33.37	0
				33.57	0
				33.78	0
				33.98	0
				34.18	0
				34.29	0
				34.39	0
				34.59	0
				34.7	0
				35	0
				35.1	0
				35.2	0
				35.31	0
				35.61	0
				35.61	0
				36.22	0
				36.63	0
				36.73	0
				36.83	0
				37.14	0
				37.24	0
				37.44	0
				37.85	0
				38.05	0
				38.77	0
				38.86	0
				39.07	0
				39.27	0
				39.48	0
				40.09	0
				41.31	0
				41.31	0
				41.51	0
				43.14	0
				43.95	0
				43.96	0
				44.56	0
				45.99	0
				46.19	0
				46.3	0
				46.4	0
				46.5	0
				47	0
				48.84	0
				49.04	0
				50.47	0
				50.67	0
				50.87	0
				51.49	0
				52.81	0
				52.9	0
				53.11	0
				53.31	0
				53.32	0
				53.72	0
				53.93	0
				54.64	0
				54.95	0
				55.75	0
				56.57	0
				57.79	0
				58.2	0
				58.4	0
				61.25	0
				61.66	0
				63.49	0
				66.65	0
				67.15	0
				67.76	0
				69.39	0
				70.4	0
				71.42	0
				74.27	0
				74.68	0
				75.69	0
				76.1	0
				76.82	0
				83.54	0
				87.1	0
				97.47	0
				100.43	0
				105.61	0
				106.01	0
				109.88	0
				110.9	0
				112.32	0
				116.59	0
				132.68	0
				145.28	0
				176.54	0
				220.57	0

## Sheet: Figure 2g
Figure 2g
		EBS1*/IBS1*					EBS1*/dIBS1*
K+ (mM)	Mg2+ (mM)	koff,1	σ	koff,2	σ		koff,1	σ	koff,2	σ
1000	0	0.96	0.28	0.047	0.002		3.48	0.32	24.6	-
100	0	1.14	0.39	0.055	0.011		-	-	-	-
100	0.5	0.49	0.12	0.021	0.003		-	-	-	-
100	2.5	0.31	0.04	0.012	0.002		0.8	0.04	0.098	0.03
100	5	0.35	0.05	0.012	0.002		0.65	0.01	0.071	0.007
100	10	0.28	0.03	0.013	0.002		0.57	0.01	0.064	0.006
100	15	0.36	0.12	0.012	0.002		0.48	0.01	0.059	0.005
100	20	0.43	0.13	0.012	0.002		0.48	0.01	0.051	0.004
average weight
K+ (mM)	Mg2+ (mM)	koff,1	σ	koff,2	σ		koff,1	σ	koff,2	σ
1000	0	0.1	0.02	0.9	0.02		1	0	0	0
100	> 0	0.49	0.09	0.51	0.09		0.95	0.01	0.05	0.01

## Sheet: Figure 3
Figure 3a
	EBS1*/IBS1*			EBS1*/dIBS1*
K+ (mM)	1000			1000
Mg2+ (mM)	0			0
	value	σ		value	σ
k01	0.03	0.001		0.009	0.0003
k10	0.051	0.001		3.52	0.11
state 0		0.63		0.997
state 1		0.37		0.003
Figure 3b
	EBS1*/IBS1*			EBS1*/dIBS1*
K+ (mM)	100			100
Mg2+ (mM)	20			20
	value	σ		value	σ
k01	0.021	0.001		0.51	0.002
k10	0.15	0.01		0.071	0.001
k12	0.33	0.01		0.024	0.001
k21	0.026	0.001		0.063	0.002
state 0	0.3			0.84
state 1	0.01			0.13
state 2	0.69			0.03

## Sheet: Figure 4c
Figure 4c (binned histogram, residues C59-C65)
	EBS1*/IBS1*															EBS1*/dIBS1*
K+ (mM)	100															100
Mg2+ (mM)	20															20
	C59		A60		G61		U62		G63		U64		C65			C59		A60		G61		T62		G63		T64		C65
	phase (rad)		phase (rad)		phase (rad)		phase (rad)		phase (rad)		phase (rad)		phase (rad)			phase (rad)		phase (rad)		phase (rad)		phase (rad)		phase (rad)		phase (rad)		phase (rad)
NMR (median)	-0.16		0		0.19		0.26		0.12		0.09		0.24			-0.07		2.01		0.96		1.59		1.42		1.03		0.46
MD	phase (rad)	rel. prob.	phase (rad)	rel. prob.	phase (rad)	rel. prob.	phase (rad)	rel. prob.	phase (rad)	rel. prob.	phase (rad)	rel. prob.	phase (rad)	rel. prob.		phase (rad)	rel. prob.	phase (rad)	rel. prob.	phase (rad)	rel. prob.	phase (rad)	rel. prob.	phase (rad)	rel. prob.	phase (rad)	rel. prob.	phase (rad)	rel. prob.
	0.01	0.05	0.01	0.24	0.01	0.44	0.01	0.25	0.01	0.39	0.01	0.4	0.01	0.19		0.01	0.01	0.01	0.06	0.01	0.02	0.01	0.02	0.01	0	0.01	0	0.01	0.01
	0.19	0.12	0.19	0.82	0.19	1	0.19	0.92	0.19	1	0.19	1	0.19	0.68		0.19	0.02	0.19	0.08	0.19	0.03	0.19	0.08	0.19	0	0.19	0.01	0.19	0.02
	0.38	0.26	0.38	1	0.38	0.81	0.38	1	0.38	0.89	0.38	0.94	0.38	1		0.38	0.03	0.38	0.1	0.38	0.03	0.38	0.24	0.38	0.01	0.38	0.03	0.38	0.06
	0.56	0.48	0.56	0.43	0.56	0.25	0.56	0.44	0.56	0.31	0.56	0.52	0.56	0.68		0.56	0.03	0.56	0.15	0.56	0.03	0.56	0.54	0.56	0.01	0.56	0.07	0.56	0.09
	0.74	0.81	0.74	0.09	0.74	0.04	0.74	0.11	0.74	0.05	0.74	0.22	0.74	0.26		0.74	0.04	0.74	0.19	0.74	0.03	0.74	0.85	0.74	0.02	0.74	0.1	0.74	0.12
	0.93	1	0.93	0.01	0.93	0.01	0.93	0.02	0.93	0.01	0.93	0.07	0.93	0.08		0.93	0.08	0.93	0.21	0.93	0.02	0.93	1	0.93	0.02	0.93	0.14	0.93	0.13
	1.11	0.65	1.11	0	1.11	0	1.11	0	1.11	0	1.11	0.02	1.11	0.03		1.11	0.15	1.11	0.24	1.11	0.02	1.11	0.92	1.11	0.02	1.11	0.18	1.11	0.14
	1.3	0.17	1.3	0	1.3	0	1.3	0	1.3	0	1.3	0	1.3	0.01		1.3	0.31	1.3	0.31	1.3	0.02	1.3	0.79	1.3	0.02	1.3	0.25	1.3	0.17
	1.48	0.02	1.48	0	1.48	0	1.48	0	1.48	0	1.48	0	1.48	0.01		1.48	0.54	1.48	0.37	1.48	0.03	1.48	0.67	1.48	0.04	1.48	0.32	1.48	0.24
	1.67	0	1.67	0	1.67	0	1.67	0	1.67	0	1.67	0	1.67	0.01		1.67	0.72	1.67	0.42	1.67	0.05	1.67	0.53	1.67	0.08	1.67	0.4	1.67	0.39
	1.85	0	1.85	0	1.85	0	1.85	0	1.85	0	1.85	0	1.85	0.01		1.85	0.8	1.85	0.42	1.85	0.1	1.85	0.38	1.85	0.18	1.85	0.52	1.85	0.61
	2.04	0	2.04	0	2.04	0	2.04	0	2.04	0	2.04	0	2.04	0.02		2.04	0.86	2.04	0.41	2.04	0.22	2.04	0.26	2.04	0.38	2.04	0.71	2.04	0.84
	2.22	0	2.22	0	2.22	0	2.22	0	2.22	0	2.22	0	2.22	0.03		2.22	0.95	2.22	0.52	2.22	0.48	2.22	0.2	2.22	0.68	2.22	0.93	2.22	1
	2.4	0	2.4	0	2.4	0	2.4	0	2.4	0	2.4	0	2.4	0.06		2.4	1	2.4	0.83	2.4	0.83	2.4	0.15	2.4	1	2.4	1	2.4	0.94
	2.59	0	2.59	0	2.59	0	2.59	0	2.59	0	2.59	0.01	2.59	0.1		2.59	0.88	2.59	1	2.59	1	2.59	0.11	2.59	1	2.59	0.74	2.59	0.63
	2.77	0	2.77	0	2.77	0	2.77	0	2.77	0	2.77	0.03	2.77	0.1		2.77	0.63	2.77	0.68	2.77	0.82	2.77	0.07	2.77	0.69	2.77	0.37	2.77	0.31
	2.96	0	2.96	0	2.96	0	2.96	0	2.96	0	2.96	0.02	2.96	0.06		2.96	0.33	2.96	0.33	2.96	0.59	2.96	0.03	2.96	0.35	2.96	0.14	2.96	0.13
	3.14	0	3.14	0	3.14	0	3.14	0	3.14	0	3.14	0.01	3.14	0.02		3.14	0.13	3.14	0.15	3.14	0.38	3.14	0.01	3.14	0.15	3.14	0.04	3.14	0.05
	3.33	0	3.33	0	3.33	0	3.33	0	3.33	0	3.33	0	3.33	0.01		3.33	0.04	3.33	0.07	3.33	0.21	3.33	0	3.33	0.05	3.33	0.01	3.33	0.02
	3.51	0	3.51	0	3.51	0	3.51	0	3.51	0	3.51	0	3.51	0		3.51	0.01	3.51	0.02	3.51	0.07	3.51	0	3.51	0.01	3.51	0	3.51	0.01
	3.69	0	3.69	0	3.69	0	3.69	0	3.69	0	3.69	0	3.69	0		3.69	0	3.69	0.01	3.69	0.01	3.69	0	3.69	0	3.69	0	3.69	0
	3.88	0	3.88	0	3.88	0	3.88	0	3.88	0	3.88	0	3.88	0		3.88	0	3.88	0	3.88	0	3.88	0	3.88	0	3.88	0	3.88	0
	4.06	0	4.06	0	4.06	0	4.06	0	4.06	0	4.06	0	4.06	0		4.06	0	4.06	0	4.06	0	4.06	0	4.06	0	4.06	0	4.06	0
	4.25	0	4.25	0	4.25	0	4.25	0	4.25	0	4.25	0	4.25	0		4.25	0	4.25	0	4.25	0	4.25	0	4.25	0	4.25	0	4.25	0
	4.43	0	4.43	0	4.43	0	4.43	0	4.43	0	4.43	0	4.43	0		4.43	0	4.43	0	4.43	0	4.43	0	4.43	0	4.43	0	4.43	0
	4.62	0	4.62	0	4.62	0	4.62	0	4.62	0	4.62	0	4.62	0		4.62	0	4.62	0	4.62	0	4.62	0	4.62	0	4.62	0	4.62	0
	4.8	0	4.8	0	4.8	0	4.8	0	4.8	0	4.8	0	4.8	0		4.8	0	4.8	0	4.8	0	4.8	0	4.8	0	4.8	0	4.8	0
	4.99	0	4.99	0	4.99	0	4.99	0	4.99	0	4.99	0	4.99	0		4.99	0	4.99	0	4.99	0	4.99	0	4.99	0	4.99	0	4.99	0
	5.17	0	5.17	0	5.17	0	5.17	0	5.17	0	5.17	0	5.17	0		5.17	0	5.17	0	5.17	0	5.17	0	5.17	0	5.17	0	5.17	0
	5.35	0	5.35	0	5.35	0	5.35	0	5.35	0	5.35	0	5.35	0		5.35	0	5.35	0	5.35	0	5.35	0	5.35	0	5.35	0	5.35	0
	5.54	0	5.54	0	5.54	0	5.54	0	5.54	0	5.54	0	5.54	0		5.54	0	5.54	0	5.54	0	5.54	0	5.54	0	5.54	0	5.54	0
	5.72	0	5.72	0	5.72	0	5.72	0	5.72	0	5.72	0	5.72	0		5.72	0	5.72	0	5.72	0	5.72	0	5.72	0	5.72	0	5.72	0
	5.91	0	5.91	0	5.91	0	5.91	0	5.91	0	5.91	0	5.91	0		5.91	0	5.91	0	5.91	0	5.91	0	5.91	0	5.91	0	5.91	0
	6.09	0	6.09	0	6.09	0	6.09	0	6.09	0	6.09	0	6.09	0		6.09	0	6.09	0	6.09	0	6.09	0	6.09	0	6.09	0	6.09	0
	6.28	0	6.28	0	6.28	0	6.28	0	6.28	0	6.28	0	6.28	0		6.28	0	6.28	0	6.28	0	6.28	0	6.28	0	6.28	0	6.28	0

[truncated: 10 more sheets: Figure 4c (residue 62), Figure 5b, Figure 5c, Figure S1, Figure S2, Figure S7, Figure S9, Figure S15, Figure S17-18,S21-22, Figure S19-20,S21-22]
